# Supplementary material for: Characterization of 7-Methylguanosine Identified Biochemical Recurrence and Tumor Immune Microenvironment in Prostate Cancer
Source: Front Oncol. 2022 May 23;12:900203. doi: 10.3389/fonc.2022.900203 (PMC9168541; doi:10.3389/fonc.2022.900203)
Supplement: Supplementary file 1 [file Table_1.xlsx]

## Sheet: Sheet1
Samples	pathologic_T	pathologic_N	gleason_score	psa_value	age_at_initial_pathologic_diagnosis	Tumor.status	Primary.therapy.outcome	residual_tumor	biochemical_recurrence	days_to_first_biochemical_recurrence	days_to_last_followup
TCGA-2A-A8VL	T2b	N0	6	0.05	51	TUMOR FREE		R0	NO	Not Available	621
TCGA-2A-A8VO	T3a	Not Available	6	0.05	57	TUMOR FREE		R1	NO	Not Available	1332
TCGA-2A-A8VT	T4	N1	9	0.05	47			R1	NO	Not Available	995
TCGA-2A-A8VV	T2b	N0	6	0.05	52	TUMOR FREE		R0	NO	Not Available	671
TCGA-2A-A8VX	T3b	N0	8	0.05	70	TUMOR FREE		R0	NO	Not Available	1033
TCGA-2A-A8W1	T3a	N0	7	0.05	54			R1	NO	Not Available	112
TCGA-2A-A8W3	T3a	N0	9	0.36	69			R0	YES	198	771
TCGA-2A-AAYF	T3a	Not Available	7	0.05	57	TUMOR FREE	Complete Remission/Response	R0	NO	Not Available	972
TCGA-2A-AAYO	T2c	Not Available	6	0.05	57	TUMOR FREE	Complete Remission/Response	R0	NO	Not Available	922
TCGA-2A-AAYU	T3a	N0	6	0.05	56	TUMOR FREE		R1	NO	Not Available	615
TCGA-4L-AA1F	T3b	N0	8	3.5	64	TUMOR FREE	Complete Remission/Response	R1	NO	Not Available	350
TCGA-CH-5737	T2c	N0	7	14.69	73	TUMOR FREE		R0	NO	Not Available	91
TCGA-CH-5738	Discrepancy	Not Available	6	0.01	72	TUMOR FREE	Complete Remission/Response	R0	NO	Not Available	212
TCGA-CH-5739	T3a	N0	7	0.02	65	TUMOR FREE	Complete Remission/Response	R0	NO	Not Available	671
TCGA-CH-5740	T2c	N0	7	1.6	57	TUMOR FREE		R0	NO	Not Available	31
TCGA-CH-5741	T3b	N1	9	0.02	56	TUMOR FREE	Complete Remission/Response	R1	NO	Not Available	395
TCGA-CH-5743	T2c	N0	7	0.1	66	TUMOR FREE	Complete Remission/Response	R0	NO	Not Available	425
TCGA-CH-5744	T2c	N0	7	9.63	64	TUMOR FREE		R0	NO	Not Available	60
TCGA-CH-5745	T3a	N0	7	4.3	68	TUMOR FREE		R0	NO	Not Available	91
TCGA-CH-5746	T2c	N0	7	0.1	57	TUMOR FREE	Complete Remission/Response	R1	NO	Not Available	731
TCGA-CH-5750	T2c	N0	7	0.02	72	TUMOR FREE	Complete Remission/Response	R0	NO	Not Available	396
TCGA-CH-5751	T4	N1	10	0.01	68	WITH TUMOR	Complete Remission/Response	R1	NO	Not Available	1065
TCGA-CH-5752	T3a	N0	8	0.02	66	TUMOR FREE	Complete Remission/Response	R0	NO	Not Available	943
TCGA-CH-5753	T3b	N1	9	4.53	70	TUMOR FREE		R0	NO	Not Available	31
TCGA-CH-5754	T3b	N1	9	37.36	65	WITH TUMOR		R1	NO	Not Available	62
TCGA-CH-5761	T3b	N0	9	8.49	61	TUMOR FREE		R0	NO	Not Available	28
TCGA-CH-5762	T3b	N0	7	0.01	60		Complete Remission/Response	R1	NO	Not Available	1339
TCGA-CH-5763	T3a	N0	7	0.1	66	TUMOR FREE	Complete Remission/Response	R0	NO	Not Available	365
TCGA-CH-5764	T3b	N0	7	13.95	66	TUMOR FREE		R0	NO	Not Available	31
TCGA-CH-5765	T3a	N0	7	0.02	55	TUMOR FREE	Complete Remission/Response	R0	NO	Not Available	700
TCGA-CH-5766	T3a	N1	7	13.9	55	TUMOR FREE		R0	NO	Not Available	31
TCGA-CH-5767	T2c	N0	7	0.04	66	TUMOR FREE	Complete Remission/Response	R0	NO	Not Available	458
TCGA-CH-5768	T3a	N0	6	0.1	72	TUMOR FREE	Complete Remission/Response	R0	NO	Not Available	731
TCGA-CH-5769	T3b	N0	9	11.16	48	WITH TUMOR		R1	NO	Not Available	62
TCGA-CH-5771	T2c	N0	7	0.03	63	TUMOR FREE	Complete Remission/Response	R0	NO	Not Available	396
TCGA-CH-5772	T3a	N0	9	0.03	63	TUMOR FREE	Complete Remission/Response	R1	NO	Not Available	486
TCGA-CH-5788	T3b	N1	7	3.58	69	WITH TUMOR	Progressive Disease	R0	YES	786	821
TCGA-CH-5789	T3a	N0	7	0.02	61	TUMOR FREE	Complete Remission/Response	R0	NO	Not Available	304
TCGA-CH-5790	T2c	N0	7	0.1	64	TUMOR FREE	Complete Remission/Response	R0	NO	Not Available	974
TCGA-CH-5791	T3a	N0	7	0.18	72		Complete Remission/Response	R1	NO	Not Available	1004
TCGA-CH-5792	T3a	N0	9	11.49	57	WITH TUMOR		R1	NO	Not Available	91
TCGA-CH-5794	T2b	N0	7	0.01	65	TUMOR FREE	Complete Remission/Response	R0	NO	Not Available	882
TCGA-EJ-5494	T3a	N0	7	Not Available	50	TUMOR FREE	Complete Remission/Response	R0	NO	Not Available	378
TCGA-EJ-5495	T3b	N1	8	0.13	68	TUMOR FREE	Complete Remission/Response	R0	NO	Not Available	606
TCGA-EJ-5496	T2c	N0	7	0.1	59	TUMOR FREE	Complete Remission/Response	R0	NO	Not Available	595
TCGA-EJ-5497	T2c	N0	7	0.1	47	TUMOR FREE	Complete Remission/Response	R0	NO	Not Available	405
TCGA-EJ-5498	T2c	N0	7	0.1	56	TUMOR FREE	Complete Remission/Response	R0	NO	Not Available	537
TCGA-EJ-5499	T3a	N0	7	0.1	61	TUMOR FREE	Complete Remission/Response	R0	NO	Not Available	533
TCGA-EJ-5501	T3b	N0	7	0.1	55	TUMOR FREE	Complete Remission/Response	R0	NO	Not Available	729
TCGA-EJ-5502	T2c	N0	7	0.1	50	TUMOR FREE	Complete Remission/Response	R0	NO	Not Available	245
TCGA-EJ-5503	T3a	N0	8	0.1	50	TUMOR FREE	Complete Remission/Response	R0	NO	Not Available	530
TCGA-EJ-5504	T3a	N1	7	1	65	WITH TUMOR	Progressive Disease	R1	YES	77	229
TCGA-EJ-5505	T2c	N0	7	0.1	57	TUMOR FREE	Complete Remission/Response	R0	NO	Not Available	448
TCGA-EJ-5506	T3b	N1	8	0.1	67	TUMOR FREE	Complete Remission/Response	RX	NO	Not Available	356
TCGA-EJ-5507	T3b	N1	9	0.1	54	TUMOR FREE	Complete Remission/Response	R0	NO	Not Available	182
TCGA-EJ-5508	T3a	N0	7	0.1	65	TUMOR FREE	Complete Remission/Response	R0	NO	Not Available	907
TCGA-EJ-5509	T2c	N0	7	0.1	63	TUMOR FREE	Complete Remission/Response	R0	NO	Not Available	1102
TCGA-EJ-5510	T2c	N0	7	0.1	48	TUMOR FREE	Complete Remission/Response	R0	NO	Not Available	738
TCGA-EJ-5511	T3a	N0	7	0.04	55	TUMOR FREE	Complete Remission/Response	R0	NO	Not Available	788
TCGA-EJ-5512	T2c	N0	7	0	46	TUMOR FREE	Complete Remission/Response	R0	NO	Not Available	782
TCGA-EJ-5514	T2c	N0	9	0.1	66	TUMOR FREE	Complete Remission/Response	R0	NO	Not Available	724
TCGA-EJ-5515	T3a	N0	7	0.1	60	TUMOR FREE	Complete Remission/Response	R0	NO	Not Available	1061
TCGA-EJ-5516	T3a	N0	7	0.12	49	TUMOR FREE	Complete Remission/Response	R0	NO	Not Available	783
TCGA-EJ-5517	T2c	N0	6	0.1	55	TUMOR FREE	Complete Remission/Response	R0	NO	Not Available	850
TCGA-EJ-5518	T4	N0	9	0.1	66	WITH TUMOR	Progressive Disease	R1	NO	Not Available	1195
TCGA-EJ-5519	T3b	N1	8	0.2	64	TUMOR FREE	Complete Remission/Response	R0	YES	84	1153
TCGA-EJ-5521	T3a	N0	7	0.1	63	TUMOR FREE	Complete Remission/Response	R0	NO	Not Available	842
TCGA-EJ-5522	T2c	N0	7	0.1	51	TUMOR FREE	Complete Remission/Response	R0	NO	Not Available	1403
TCGA-EJ-5524	T3a	N0	9	0.1	57	WITH TUMOR	Progressive Disease	R0	NO	Not Available	834
TCGA-EJ-5525	T2c	N0	9	3	67	WITH TUMOR	Progressive Disease	R0	YES	338	790
TCGA-EJ-5526	T3a	N1	8	0.1	56	WITH TUMOR	Progressive Disease	R0	NO	Not Available	567
TCGA-EJ-5527	T3a	N0	7	0.1	69	TUMOR FREE	Complete Remission/Response	R0	NO	Not Available	397
TCGA-EJ-5530	T2c	N0	7	0.1	61	TUMOR FREE	Complete Remission/Response	R0	NO	Not Available	1272
TCGA-EJ-5531	T3a	N0	7	0.1	62	TUMOR FREE	Complete Remission/Response	R0	NO	Not Available	724
TCGA-EJ-5532	T3a	N0	7	0.1	57	TUMOR FREE	Complete Remission/Response	R0	NO	Not Available	926
TCGA-EJ-5542	T3a	N0	7	0.1	60	TUMOR FREE	Complete Remission/Response	R0	NO	Not Available	519
TCGA-EJ-7115	T3a	N0	7	0.1	65	TUMOR FREE	Complete Remission/Response	R0	NO	Not Available	822
TCGA-EJ-7123	T2c	N0	7	0.1	59	TUMOR FREE	Complete Remission/Response	R0	NO	Not Available	1491
TCGA-EJ-7125	T2c	N0	7	0.1	44	TUMOR FREE	Complete Remission/Response	R0	NO	Not Available	1860
TCGA-EJ-7218	T2c	N0	7	0.1	71	TUMOR FREE	Complete Remission/Response	R0	NO	Not Available	2542
TCGA-EJ-7312	T3b	N0	7	0.1	58	TUMOR FREE	Complete Remission/Response	R0	NO	Not Available	663
TCGA-EJ-7314	T3b	N0	7	0.1	62	TUMOR FREE	Complete Remission/Response	R0	NO	Not Available	295
TCGA-EJ-7315	T3a	N0	7	0.1	68	TUMOR FREE	Complete Remission/Response	R0	NO	Not Available	289
TCGA-EJ-7317	T2c	N0	7	0.1	71	TUMOR FREE	Complete Remission/Response	R0	NO	Not Available	285
TCGA-EJ-7318	T3a	Not Available	7	0.08	51	TUMOR FREE	Partial Remission/Response	R0	YES	189	510
TCGA-EJ-7321	T3a	N0	6	0.1	57	TUMOR FREE	Complete Remission/Response	R0	NO	Not Available	233
TCGA-EJ-7325	T3b	N0	7	0.1	63	TUMOR FREE	Complete Remission/Response	R0	NO	Not Available	533
TCGA-EJ-7327	T3b	N0	7	0.1	61	TUMOR FREE	Complete Remission/Response	R0	NO	Not Available	175
TCGA-EJ-7330	T3a	N0	7	0.1	68	TUMOR FREE		R0	NO	Not Available	191
TCGA-EJ-7331	T2c	N0	7	0.8	64	TUMOR FREE	Complete Remission/Response	R0	YES	189	9
TCGA-EJ-7781	T2c	N0	7	0.1	65	TUMOR FREE	Complete Remission/Response	R0	NO	Not Available	169
TCGA-EJ-7782	T2c	N0	8	0.1	71	TUMOR FREE	Complete Remission/Response	R0	NO	Not Available	350
TCGA-EJ-7783	T3a	N0	7	0.7	70	TUMOR FREE	Complete Remission/Response	R0	YES	81	172
TCGA-EJ-7784	T2c	N0	7	0.1	63	TUMOR FREE	Complete Remission/Response	R0	NO	Not Available	167
TCGA-EJ-7785	T3a	N0	7	0.1	54	TUMOR FREE	Complete Remission/Response	R0	NO	Not Available	259
TCGA-EJ-7786	T2c	N0	7	0.1	62	TUMOR FREE	Complete Remission/Response	R0	NO	Not Available	79
TCGA-EJ-7788	T3b	N0	7	0.2	53	TUMOR FREE	Complete Remission/Response	R0	NO	Not Available	52
TCGA-EJ-7791	T2c	N0	7	0.1	67	TUMOR FREE	Complete Remission/Response	R0	NO	Not Available	217
TCGA-EJ-7792	T2c	N0	7	0.13	53	TUMOR FREE	Complete Remission/Response	R0	NO	Not Available	526
TCGA-EJ-7793	T2c	Not Available	7	0.1	49	TUMOR FREE	Complete Remission/Response	R0	NO	Not Available	114
TCGA-EJ-7794	T2c	N0	7	0.1	67	TUMOR FREE	Complete Remission/Response	R0	NO	Not Available	285
TCGA-EJ-7797	T2c	N0	7	0.1	53	TUMOR FREE	Complete Remission/Response	R0	NO	Not Available	187
TCGA-EJ-8468	T3a	N0	8	0.1	63	TUMOR FREE	Complete Remission/Response	R0	NO	Not Available	1961
TCGA-EJ-8469	T3a	N0	9	3.1	46	WITH TUMOR	Partial Remission/Response	RX	YES	1925	1946
TCGA-EJ-8472	T3a	N0	8	0.4	63	TUMOR FREE	Partial Remission/Response	R0	YES	196	756
TCGA-EJ-8474	T3a	N0	8	0.01	69	TUMOR FREE	Complete Remission/Response	R0	NO	Not Available	314
TCGA-EJ-A46B	T3a	N0	8	0.1	66	TUMOR FREE	Complete Remission/Response	R0	NO	Not Available	162
TCGA-EJ-A46D	T2c	N0	8	0.03	53	TUMOR FREE	Complete Remission/Response	Not Available	NO	Not Available	129
TCGA-EJ-A46E	Not Available	N0	8	0.1	57	TUMOR FREE	Complete Remission/Response	R0	NO	Not Available	524
TCGA-EJ-A46F	T3b	N1	8	19.8	57	TUMOR FREE	Partial Remission/Response	R0	YES	215	299
TCGA-EJ-A46H	T2c	N0	7	0.1	60	TUMOR FREE	Complete Remission/Response	R0	NO	Not Available	229
TCGA-EJ-A46I	T3a	N0	7	0.1	57	TUMOR FREE	Complete Remission/Response	R0	NO	Not Available	668
TCGA-EJ-A65B	T3b	N0	9	0.01	55	TUMOR FREE	Complete Remission/Response	R1	NO	Not Available	536
TCGA-EJ-A65E	T3b	N0	7	0.1	67	TUMOR FREE	Complete Remission/Response	R0	NO	Not Available	417
TCGA-EJ-A65F	T3b	N0	9	0.8	59		Progressive Disease	R0	YES	75	560
TCGA-EJ-A65G	T2c	N0	8	0.1	57	TUMOR FREE	Complete Remission/Response	R0	NO	Not Available	278
TCGA-EJ-A65J	T3a	N0	9	0.1	62	TUMOR FREE	Complete Remission/Response	R0	NO	Not Available	91
TCGA-EJ-A65M	T2c	N0	6	0.1	65	TUMOR FREE	Complete Remission/Response	Not Available	NO	Not Available	230
TCGA-EJ-A6RA	T3b	N1	8	0.652	70	TUMOR FREE	Partial Remission/Response	R0	YES	353	353
TCGA-EJ-A6RC	Not Available	N0	7	0.1	64	TUMOR FREE	Complete Remission/Response	R0	NO	Not Available	693
TCGA-EJ-A7NF	T2c	N0	7	0.1	56	TUMOR FREE	Complete Remission/Response	R0	NO	Not Available	216
TCGA-EJ-A7NG	T3a	N0	7	0.1	64	TUMOR FREE	Complete Remission/Response	R0	NO	Not Available	264
TCGA-EJ-A7NH	T2c	N0	7	0.1	56	TUMOR FREE	Complete Remission/Response	R0	NO	Not Available	172
TCGA-EJ-A7NJ	T2c	N0	8	0.1	59	TUMOR FREE	Complete Remission/Response	R0	NO	Not Available	197
TCGA-EJ-A7NK	T3a	N0	7	0.1	58	TUMOR FREE	Complete Remission/Response	R0	NO	Not Available	295
TCGA-EJ-A7NN	T3b	N1	7	0.3	61	TUMOR FREE	Complete Remission/Response	R1	YES	197	197
TCGA-EJ-A8FN	T2c	N0	7	0.1	58	TUMOR FREE	Complete Remission/Response	R0	NO	Not Available	203
TCGA-EJ-A8FS	T3a	N0	7	0.3	66	TUMOR FREE	Complete Remission/Response	R0	YES	216	216
TCGA-EJ-AB20	T2c	N0	6	0.1	61	TUMOR FREE	Complete Remission/Response	R0	NO	Not Available	131
TCGA-EJ-AB27	T2c	N0	6	0.1	51	TUMOR FREE	Complete Remission/Response	R0	NO	Not Available	145
TCGA-FC-7708	T3a	N0	7	Not Available	52	TUMOR FREE	Complete Remission/Response	RX	NO	Not Available	32
TCGA-FC-A5OB	T3b	N0	9	5.22	53	WITH TUMOR		R1	NO	Not Available	273
TCGA-FC-A66V	T3b	N0	7	10.8	74	TUMOR FREE	Complete Remission/Response	R0	NO	Not Available	122
TCGA-FC-A8O0	T3a	N0	6	7.82	68	TUMOR FREE	Complete Remission/Response	R0	NO	Not Available	54
TCGA-G9-6329	T2c	Not Available	7	0.03	67	TUMOR FREE	Complete Remission/Response	R0	NO	Not Available	923
TCGA-G9-6333	T2c	N0	7	0.03	66	TUMOR FREE	Complete Remission/Response	R0	NO	Not Available	1925
TCGA-G9-6336	Not Available	N0	7	0.1	57	TUMOR FREE	Complete Remission/Response	R1	NO	Not Available	1669
TCGA-G9-6339	T3b	N0	7	0.03	58	TUMOR FREE	Complete Remission/Response	R0	NO	1634	2110
TCGA-G9-6342	T3a	Not Available	6	0.05	61	TUMOR FREE	Complete Remission/Response	R0	NO	Not Available	1338
TCGA-G9-6343	T2c	Not Available	7	0.03	62	TUMOR FREE	Complete Remission/Response	R0	NO	Not Available	554
TCGA-G9-6347	T2c	Not Available	6	0.03	59	TUMOR FREE	Complete Remission/Response	R0	NO	Not Available	1718
TCGA-G9-6348	T2c	N0	7	0.02	68	TUMOR FREE	Complete Remission/Response	R0	NO	Not Available	1144
TCGA-G9-6351	T2c	Not Available	7	0.03	51	TUMOR FREE	Complete Remission/Response	R1	NO	Not Available	1215
TCGA-G9-6353	T3a	Not Available	7	0.1	58	TUMOR FREE	Complete Remission/Response	R1	NO	Not Available	848
TCGA-G9-6354	T2b	Not Available	7	0.03	55	TUMOR FREE	Complete Remission/Response	R0	NO	Not Available	1501
TCGA-G9-6356	T3b	N0	9	0.13	60	TUMOR FREE	Complete Remission/Response	R1	NO	Not Available	1000
TCGA-G9-6361	T3a	N0	7	0.1	61	TUMOR FREE	Complete Remission/Response	R1	NO	Not Available	1008
TCGA-G9-6362	T3a	N0	7	0.07	57	WITH TUMOR	Progressive Disease	R1	NO	Not Available	822
TCGA-G9-6363	T4	N0	7	0.03	64	TUMOR FREE	Complete Remission/Response	R0	NO	Not Available	993
TCGA-G9-6364	T3a	N0	7	0.03	72	TUMOR FREE	Complete Remission/Response	R0	NO	Not Available	841
TCGA-G9-6365	T4	N0	7	0.01	71	TUMOR FREE	Complete Remission/Response	R1	NO	Not Available	804
TCGA-G9-6366	T3b	Not Available	7	0.1	61		Complete Remission/Response	R0	NO	Not Available	101
TCGA-G9-6369	T2c	N0	7	0.03	55	TUMOR FREE	Complete Remission/Response	R0	NO	Not Available	851
TCGA-G9-6370	T3b	N0	7	0.03	52	TUMOR FREE	Complete Remission/Response	R0	NO	Not Available	806
TCGA-G9-6371	T2c	Not Available	6	0.03	58	TUMOR FREE	Complete Remission/Response	R1	NO	Not Available	846
TCGA-G9-6377	T2c	N0	7	0.03	61	TUMOR FREE	Complete Remission/Response	R0	NO	Not Available	518
TCGA-G9-6378	T2c	Not Available	7	0.03	54	TUMOR FREE	Complete Remission/Response	R1	NO	Not Available	664
TCGA-G9-6379	T3b	N0	7	0.03	68	TUMOR FREE	Complete Remission/Response	R1	NO	Not Available	1393
TCGA-G9-6384	T3a	N0	7	0.03	53	TUMOR FREE	Complete Remission/Response	R0	NO	Not Available	390
TCGA-G9-6385	T2c	Not Available	7	0.064	66	TUMOR FREE	Complete Remission/Response	R0	NO	Not Available	356
TCGA-G9-6496	T2c	N0	7	0.03	61	TUMOR FREE	Complete Remission/Response	R0	NO	Not Available	1014
TCGA-G9-6498	T3a	Not Available	7	0.03	53	TUMOR FREE	Complete Remission/Response	R1	NO	1342	1608
TCGA-G9-6499	T3a	N0	9	0.11	66	TUMOR FREE	Complete Remission/Response	R0	NO	Not Available	1109
TCGA-G9-7509	T2c	Not Available	6	0.03	48	TUMOR FREE	Complete Remission/Response	R0	NO	Not Available	1164
TCGA-G9-7510	T3a	N0	8	0.03	66	TUMOR FREE	Complete Remission/Response	R1	NO	Not Available	674
TCGA-G9-7519	T2c	Not Available	7	0.03	58	TUMOR FREE	Complete Remission/Response	R0	NO	Not Available	457
TCGA-G9-7521	T3a	N1	8	0.06	52	TUMOR FREE		R0	NO	Not Available	487
TCGA-G9-7522	T2c	N0	7	0.1	49	TUMOR FREE	Complete Remission/Response	R0	NO	Not Available	452
TCGA-G9-7523	T3a	N0	10	0.03	44	TUMOR FREE	Complete Remission/Response	R1	NO	Not Available	324
TCGA-G9-7525	T2c	N0	7	0.03	64	TUMOR FREE	Complete Remission/Response	R0	NO	Not Available	512
TCGA-G9-A9S0	T3b	N1	8	10.87	53	WITH TUMOR	Progressive Disease	R1	YES	429	NA
TCGA-G9-A9S4	T3b	N1	8	0.03	62	TUMOR FREE	Complete Remission/Response	R1	NO	Not Available	757
TCGA-G9-A9S7	T3a	N0	8	0.13	55	WITH TUMOR	Partial Remission/Response	R0	NO	Not Available	643
TCGA-H9-7775	T2c	Not Available	7	0.04	68	TUMOR FREE	Complete Remission/Response	Not Available	NO	Not Available	44
TCGA-H9-A6BX	T2c	Not Available	6	0.04	60	TUMOR FREE	Complete Remission/Response	R0	NO	Not Available	570
TCGA-HC-7080	T2a	N0	7	0.1	66	TUMOR FREE	Complete Remission/Response	R0	NO	Not Available	104
TCGA-HC-7213	T3b	N0	9	4.09	53	TUMOR FREE	Partial Remission/Response	R0	YES	170	60
TCGA-HC-7742	T3a	N0	7	0.1	58	WITH TUMOR	Partial Remission/Response	R0	NO	Not Available	113
TCGA-HC-7744	T3b	N0	7	0.04	46	TUMOR FREE	Complete Remission/Response	R1	NO	Not Available	51
TCGA-HC-7747	T2c	N0	7	0.19	52	TUMOR FREE	Complete Remission/Response	Not Available	NO	Not Available	57
TCGA-HC-7817	T3b	Not Available	7	0.1	52	TUMOR FREE	Complete Remission/Response	Not Available	NO	Not Available	32
TCGA-HC-7821	T3b	N1	8	0.01	54	WITH TUMOR	Complete Remission/Response	Not Available	NO	Not Available	56
TCGA-HC-8257	T3b	N1	7	0.1	70	TUMOR FREE	Complete Remission/Response	R1	NO	Not Available	29
TCGA-HC-8258	T2c	N0	6	0.01	56	TUMOR FREE	Complete Remission/Response	Not Available	NO	Not Available	66
TCGA-HC-8259	T2a	Not Available	6	0.01	50	TUMOR FREE	Complete Remission/Response	R0	NO	Not Available	123
TCGA-HC-8260	T2c	N0	7	0.01	43	TUMOR FREE	Complete Remission/Response	R1	NO	Not Available	106
TCGA-HC-8262	T2c	N0	8	0.1	57	TUMOR FREE	Complete Remission/Response	R0	NO	Not Available	76
TCGA-HC-8265	T3a	N0	8	0.1	66	TUMOR FREE	Complete Remission/Response	R1	NO	Not Available	70
TCGA-HC-A632	T3a	N0	9	Not Available	68	TUMOR FREE		R0	NO	Not Available	61
TCGA-HC-A76W	T3b	N0	7	0.01	73	WITH TUMOR		R1	NO	Not Available	213
TCGA-HC-A76X	T2c	N0	7	0.01	62	TUMOR FREE		R0	NO	Not Available	150
TCGA-HC-A8D0	T2a	N0	7	0.01	61	TUMOR FREE	Complete Remission/Response	R0	NO	Not Available	110
TCGA-HC-A8D1	T2c	N0	7	0.01	68	TUMOR FREE	Complete Remission/Response	R0	NO	Not Available	168
TCGA-HC-A9TE	T3b	N0	9	0.064	64	WITH TUMOR	Partial Remission/Response	R1	NO	Not Available	134
TCGA-HC-A9TH	T3b	N0	9	0.38	58	WITH TUMOR	Partial Remission/Response	R1	NO	Not Available	295
TCGA-HI-7168	T3b	N0	9	0.3	62	WITH TUMOR	Stable Disease	R0	YES	308	2315
TCGA-HI-7169	T3a	N0	7	0.1	55	TUMOR FREE	Complete Remission/Response	R1	NO	Not Available	1949
TCGA-HI-7170	T2c	N0	6	0.1	58	TUMOR FREE	Complete Remission/Response	R0	NO	Not Available	1780
TCGA-HI-7171	T3b	N0	9	0.7	56	WITH TUMOR	Stable Disease	R1	YES	218	NA
TCGA-J4-8198	T3b	Not Available	7	0.1	49	TUMOR FREE	Complete Remission/Response	Not Available	NO	Not Available	98
TCGA-J4-8200	T2c	N0	7	0.1	47	TUMOR FREE	Complete Remission/Response	R0	NO	Not Available	196
TCGA-J4-A67K	T2c	Not Available	7	0.1	68	TUMOR FREE	Complete Remission/Response	R0	NO	Not Available	662
TCGA-J4-A67L	T3a	N0	7	0.01	54	TUMOR FREE	Complete Remission/Response	R0	NO	Not Available	518
TCGA-J4-A67M	T3a	N0	7	0.1	55	TUMOR FREE	Complete Remission/Response	R0	NO	Not Available	488
TCGA-J4-A67N	T3a	N0	7	0.7	61	WITH TUMOR	Partial Remission/Response	R0	YES	442	503
TCGA-J4-A67O	T2c	N0	7	0.1	59	TUMOR FREE	Complete Remission/Response	R0	NO	Not Available	491
TCGA-J4-A67Q	T2c	Not Available	6	0.1	77	TUMOR FREE	Complete Remission/Response	Not Available	NO	Not Available	624
TCGA-J4-A67R	T2c	N0	7	0.1	65	TUMOR FREE	Complete Remission/Response	R0	NO	Not Available	454
TCGA-J4-A67S	T3a	N0	7	0.1	63	WITH TUMOR	Complete Remission/Response	R1	NO	Not Available	523
TCGA-J4-A67T	T2c	Not Available	7	0.1	63	TUMOR FREE	Complete Remission/Response	R0	NO	Not Available	183
TCGA-J4-A6G1	T3a	N0	8	0.1	68	TUMOR FREE	Complete Remission/Response	R0	NO	Not Available	405
TCGA-J4-A6G3	T3b	N0	8	0.4	57	WITH TUMOR	Partial Remission/Response	R1	NO	Not Available	528
TCGA-J4-A6M7	T2c	Not Available	7	0.1	53	TUMOR FREE	Complete Remission/Response	R0	NO	Not Available	279
TCGA-J4-A83I	T3a	N0	7	0.1	63	TUMOR FREE	Complete Remission/Response	R0	NO	Not Available	279
TCGA-J4-A83J	T2c	N0	7	0.04	68	TUMOR FREE	Complete Remission/Response	R1	NO	Not Available	310
TCGA-J4-A83K	T2c	Not Available	6	0.1	52	TUMOR FREE	Complete Remission/Response	R0	NO	Not Available	206
TCGA-J4-A83L	T2c	N0	7	0.1	61	TUMOR FREE	Complete Remission/Response	R0	NO	Not Available	316
TCGA-J4-A83M	T2c	N0	7	0.2	64		Complete Remission/Response	R1	NO	Not Available	437
TCGA-J4-A83N	T2c	Not Available	7	0.1	57	TUMOR FREE	Complete Remission/Response	R0	NO	Not Available	617
TCGA-J4-AATV	T2c	N0	6	0	71	WITH TUMOR	Partial Remission/Response	R1	NO	Not Available	358
TCGA-J4-AATZ	T3a	N0	9	0	66	WITH TUMOR	Complete Remission/Response	R1	NO	79	412
TCGA-J4-AAU2	T2c	N0	6	0	59	TUMOR FREE	Complete Remission/Response	R0	NO	Not Available	304
TCGA-J9-A52B	T3b	N0	9	0.01	62		Complete Remission/Response	R1	NO	85	422
TCGA-J9-A52C	T3b	Not Available	9	0.03	57			R0	NO	Not Available	178
TCGA-J9-A52E	T3b	N0	9	0.01	65	TUMOR FREE	Partial Remission/Response	R1	NO	89	323
TCGA-J9-A8CK	T3a	Not Available	9	0.01	66	TUMOR FREE		R1	NO	Not Available	321
TCGA-J9-A8CL	T3b	Not Available	9	12.01	66	WITH TUMOR		R1	YES	132	405
TCGA-J9-A8CM	T3b	N1	9	0.55	66	WITH TUMOR	Partial Remission/Response	R1	YES	344	463
TCGA-J9-A8CN	T3a	Not Available	6	0.03	53	TUMOR FREE	Complete Remission/Response	R1	NO	Not Available	1237
TCGA-J9-A8CP	T3a	Not Available	7	0.01	66	TUMOR FREE	Complete Remission/Response	R0	NO	Not Available	386
TCGA-KC-A4BL	T2c	N0	7	3.15	65	WITH TUMOR	Partial Remission/Response	R0	YES	193	934
TCGA-KC-A4BN	T2a	N0	7	0	55	TUMOR FREE	Complete Remission/Response	R0	NO	Not Available	1815
TCGA-KC-A4BR	T3b	N1	9	0	75	WITH TUMOR	Complete Remission/Response	R0	NO	1022	1349
TCGA-KC-A4BV	T3a	N0	9	0.53	66	WITH TUMOR	Complete Remission/Response	R0	YES	1328	1328
TCGA-KC-A7F3	T2c	N0	7	0	67	TUMOR FREE	Complete Remission/Response	R0	NO	Not Available	665
TCGA-KC-A7F5	T2c	N0	7	0	54	TUMOR FREE	Complete Remission/Response	R0	NO	Not Available	91
TCGA-KC-A7F6	T2c	N0	7	0	63	TUMOR FREE	Complete Remission/Response	R0	NO	Not Available	263
TCGA-KC-A7FA	T3a	N0	7	0	63	TUMOR FREE	Complete Remission/Response	R0	NO	Not Available	598
TCGA-KC-A7FD	T3a	N0	7	0	62	TUMOR FREE	Complete Remission/Response	R0	NO	Not Available	270
TCGA-KC-A7FE	T2c	N0	7	0	62	TUMOR FREE	Complete Remission/Response	R1	NO	Not Available	352
TCGA-KK-A59V	T3b	N0	9	0.1	64	TUMOR FREE	Complete Remission/Response	R0	NO	Not Available	2859
TCGA-KK-A59Y	T3a	N1	9	0.1	56	TUMOR FREE	Complete Remission/Response	RX	NO	Not Available	1359
TCGA-KK-A59Z	T2c	N0	7	0.1	66	TUMOR FREE		R0	NO	Not Available	1879
TCGA-KK-A5A1	T3b	N0	9	0.1	72		Partial Remission/Response	R1	NO	Not Available	2364
TCGA-KK-A6DY	T2c	N0	7	0.1	50	WITH TUMOR		R1	NO	Not Available	3524
TCGA-KK-A6E0	T3a	N0	9	0.3	59	TUMOR FREE	Complete Remission/Response	R0	YES	941	913
TCGA-KK-A6E1	T3b	N1	9	0.1	57	TUMOR FREE	Complete Remission/Response	RX	NO	Not Available	1659
TCGA-KK-A6E2	T2c	N0	7	0.1	54	TUMOR FREE	Complete Remission/Response	R0	NO	Not Available	4604
TCGA-KK-A6E3	T2c	N0	7	0.1	56	TUMOR FREE		R0	NO	Not Available	2056
TCGA-KK-A6E4	T2b	N0	7	0.1	69	TUMOR FREE	Complete Remission/Response	R0	NO	Not Available	2753
TCGA-KK-A6E5	T3b	N0	7	0.1	63	TUMOR FREE	Complete Remission/Response	R0	NO	Not Available	1498
TCGA-KK-A6E6	T3a	N0	9	0.1	69	TUMOR FREE		R0	NO	Not Available	3447
TCGA-KK-A6E7	T3a	N1	9	0.1	46	WITH TUMOR	Partial Remission/Response	R1	NO	Not Available	2040
TCGA-KK-A6E8	T2c	N0	9	0.1	68	TUMOR FREE		RX	NO	Not Available	1770
TCGA-KK-A7AQ	T2c	N0	7	0.1	62	TUMOR FREE	Complete Remission/Response	R0	NO	1217	1386
TCGA-KK-A7AU	T3b	N1	9	0	63	TUMOR FREE	Progressive Disease	R1	NO	207	1621
TCGA-KK-A7AV	T2c	N0	7	0.1	58	TUMOR FREE	Complete Remission/Response	RX	NO	Not Available	822
TCGA-KK-A7AW	T3a	N1	7	0.8	57	TUMOR FREE		R0	YES	204	1054
TCGA-KK-A7AY	T2c	N0	7	0.2	60	TUMOR FREE	Complete Remission/Response	R0	NO	1124	1572
TCGA-KK-A7B0	T3b	N0	9	0.1	67	TUMOR FREE	Stable Disease	R0	NO	606	999
TCGA-KK-A7B1	T3a	N0	7	0.1	65		Complete Remission/Response	R0	NO	Not Available	1063
TCGA-KK-A7B2	T3a	N1	9	0.3	68	WITH TUMOR	Stable Disease	R0	NO	Not Available	692
TCGA-KK-A7B3	T3b	N0	9	0.1	62	TUMOR FREE	Complete Remission/Response	R0	NO	Not Available	637
TCGA-KK-A7B4	T3b	N1	9	0.6	64	WITH TUMOR	Stable Disease	R1	YES	637	637
TCGA-KK-A8I4	T3b	N1	7	0.2	64	WITH TUMOR	Progressive Disease	R0	NO	1155	2068
TCGA-KK-A8I5	T2b	N0	7	0.1	55	TUMOR FREE	Complete Remission/Response	R0	NO	Not Available	2553
TCGA-KK-A8I6	T3a	N0	7	0.2	58	TUMOR FREE	Complete Remission/Response	R0	NO	Not Available	668
TCGA-KK-A8I7	T3b	N0	9	0.1	55	TUMOR FREE	Progressive Disease	R1	NO	1088	1891
TCGA-KK-A8I8	T3b	N0	9	0.1	69	TUMOR FREE	Complete Remission/Response	R1	NO	Not Available	774
TCGA-KK-A8I9	T3a	N0	8	0.1	61	WITH TUMOR	Complete Remission/Response	RX	NO	Not Available	721
TCGA-KK-A8IA	T3b	N1	9	0.1	69			RX	NO	Not Available	1439
TCGA-KK-A8IC	T3b	N0	9	0.9	54	WITH TUMOR	Progressive Disease	R0	YES	1060	2051
TCGA-KK-A8ID	T3b	N1	9	0.1	70	TUMOR FREE	Complete Remission/Response	R1	NO	Not Available	1973
TCGA-KK-A8IF	T3a	N0	7	0.7	57	WITH TUMOR		R0	YES	648	804
TCGA-KK-A8IG	T3a	N0	7	0.1	55	TUMOR FREE	Complete Remission/Response	R1	NO	Not Available	2211
TCGA-KK-A8IH	T3a	N0	7	0.1	50	TUMOR FREE	Complete Remission/Response	R0	NO	Not Available	1635
TCGA-KK-A8IJ	T3b	N1	7	0.1	59			R0	NO	Not Available	1559
TCGA-KK-A8IK	T2c	N0	9	0	56	TUMOR FREE	Complete Remission/Response	R0	NO	Not Available	1563
TCGA-KK-A8IM	T2c	N0	7	0.1	55	TUMOR FREE	Complete Remission/Response	R0	NO	Not Available	1438
TCGA-M7-A71Y	T2c	Not Available	7	Not Available	55	TUMOR FREE	Complete Remission/Response	R0	NO	Not Available	158
TCGA-M7-A71Z	T3a	N0	7	Not Available	62	TUMOR FREE	Complete Remission/Response	R0	NO	Not Available	209
TCGA-M7-A720	T2c	Not Available	6	Not Available	53	TUMOR FREE	Complete Remission/Response	R0	NO	Not Available	302
TCGA-M7-A721	T2c	Not Available	7	Not Available	70	TUMOR FREE	Complete Remission/Response	R1	NO	Not Available	204
TCGA-M7-A722	T3a	N0	8	Not Available	65	TUMOR FREE	Partial Remission/Response	R1	YES	559	717
TCGA-M7-A723	T3b	N1	7	0.1	54	TUMOR FREE	Complete Remission/Response	R1	NO	Not Available	62
TCGA-M7-A724	T3a	N0	8	Not Available	64	WITH TUMOR	Progressive Disease	R1	NO	Not Available	483
TCGA-M7-A725	T3b	N0	7	Not Available	56	TUMOR FREE	Complete Remission/Response	R1	NO	Not Available	96
TCGA-MG-AAMC	T3a	N0	9	0.01	59	TUMOR FREE	Complete Remission/Response	R0	NO	Not Available	173
TCGA-QU-A6IL	T2c	N0	7	0.2	64	TUMOR FREE	Complete Remission/Response	R0	NO	Not Available	97
TCGA-QU-A6IM	T2a	N0	7	0.1	59	TUMOR FREE	Complete Remission/Response	R0	NO	Not Available	1247
TCGA-QU-A6IN	T2c	N0	7	0.1	61	TUMOR FREE	Complete Remission/Response	R0	NO	Not Available	3487
TCGA-QU-A6IO	T2c	N0	6	0.1	53	TUMOR FREE	Complete Remission/Response	R1	NO	Not Available	1436
TCGA-QU-A6IP	T2a	N0	6	0	66	TUMOR FREE	Complete Remission/Response	R0	NO	Not Available	2620
TCGA-SU-A7E7	T2b	N0	8	0.01	60	TUMOR FREE	Complete Remission/Response	R0	NO	Not Available	112
TCGA-TP-A8TT	T3a	N0	7	0.024	64		Partial Remission/Response	R0	NO	Not Available	362
TCGA-TP-A8TV	T2c	N0	7	0.019	62	TUMOR FREE	Complete Remission/Response	R1	NO	Not Available	249
TCGA-V1-A8MF	T3a	N0	6	0.14	65		Complete Remission/Response	R1	NO	Not Available	1254
TCGA-V1-A8MG	T3b	Not Available	7	0.03	53		Complete Remission/Response	R1	NO	Not Available	857
TCGA-V1-A8ML	T2c	N0	7	0.01	63		Complete Remission/Response	R0	NO	Not Available	448
TCGA-V1-A8MM	T3a	N0	7	0.37	60		Complete Remission/Response	R0	YES	990	1019
TCGA-V1-A8MU	T3a	N1	7	0.015	56		Progressive Disease	R1	NO	Not Available	1399
TCGA-V1-A8WL	T3a	N0	7	0.015	64		Complete Remission/Response	R0	NO	Not Available	1375
TCGA-V1-A8WN	T2c	Not Available	6	0.02	47		Complete Remission/Response	R0	NO	Not Available	476
TCGA-V1-A8WS	T3b	Not Available	6	0.09	56		Progressive Disease	R0	NO	Not Available	474
TCGA-V1-A8WV	T3b	N1	9	0.01	52		Complete Remission/Response	R0	NO	Not Available	686
TCGA-V1-A8WW	T3b	N1	9	0.015	59		Complete Remission/Response	R0	NO	105	709
TCGA-V1-A8X3	T2c	N0	7	0.03	51		Complete Remission/Response	R1	NO	Not Available	202
TCGA-V1-A9O5	T4	N1	9	3.26	64		Complete Remission/Response	R1	YES	124	1776
TCGA-V1-A9O7	T3a	N0	9	9.69	60		Progressive Disease	R1	YES	921	2425
TCGA-V1-A9OA	T3b	N1	9	0.01	61		Complete Remission/Response	R0	NO	Not Available	636
TCGA-V1-A9OF	T2c	Not Available	6	0.01	49		Complete Remission/Response	R1	NO	Not Available	1184
TCGA-V1-A9OH	T2b	Not Available	8	0.01	63		Complete Remission/Response	R0	NO	Not Available	1253
TCGA-V1-A9OL	T3b	N0	9	0.01	65		Complete Remission/Response	R0	NO	131	589
TCGA-V1-A9OQ	T3a	Not Available	6	0.01	67		Complete Remission/Response	R1	NO	Not Available	371
TCGA-V1-A9OX	T2c	N0	8	0.04	56		Partial Remission/Response	R0	NO	Not Available	256
TCGA-V1-A9OY	T3a	N1	7	0.099	57		Complete Remission/Response	R1	NO	Not Available	170
TCGA-V1-A9Z8	T3b	N0	9	0.01	59	TUMOR FREE	Complete Remission/Response	R1	NO	Not Available	187
TCGA-V1-A9Z9	T2c	N0	9	0.015	63	TUMOR FREE	Complete Remission/Response	R0	NO	Not Available	295
TCGA-V1-A9ZG	T2c	N0	9	0.015	64	TUMOR FREE	Complete Remission/Response	R0	NO	Not Available	1117
TCGA-V1-A9ZI	T3b	N0	9	3.11	68		Progressive Disease	R0	YES	86	86
TCGA-V1-A9ZK	T3b	N0	8	0.01	68	TUMOR FREE	Complete Remission/Response	R0	NO	Not Available	1049
TCGA-VN-A88I	T3a	N0	8	0.16	59	WITH TUMOR	Partial Remission/Response	R0	NO	Not Available	269
TCGA-VN-A88K	T3a	N1	8	0	58		Complete Remission/Response	R0	NO	Not Available	776
TCGA-VN-A88L	T2c	N0	7	0	54	TUMOR FREE	Complete Remission/Response	R0	NO	Not Available	394
TCGA-VN-A88N	T2c	N0	7	0	62	TUMOR FREE	Complete Remission/Response	R0	NO	Not Available	176
TCGA-VN-A88O	T2c	N0	7	0	49	TUMOR FREE	Complete Remission/Response	R0	NO	Not Available	481
TCGA-VN-A88P	T2c	N0	7	0	60	TUMOR FREE	Complete Remission/Response	R0	NO	Not Available	917
TCGA-VN-A88Q	T2c	N0	8	0	60	TUMOR FREE	Complete Remission/Response	R0	NO	Not Available	1001
TCGA-VN-A88R	T2c	N0	8	0.15	53		Partial Remission/Response	R0	NO	Not Available	459
TCGA-VN-A943	T2c	N0	8	0.01	71	TUMOR FREE	Complete Remission/Response	R0	NO	Not Available	132
TCGA-VP-A875	T3a	N0	7	0.01	67	TUMOR FREE	Complete Remission/Response	R0	NO	Not Available	805
TCGA-VP-A876	T2c	N0	8	0.1	46	TUMOR FREE	Complete Remission/Response	R0	NO	Not Available	2576
TCGA-VP-A878	T2c	N1	9	0.1	58	WITH TUMOR	Partial Remission/Response	R1	NO	98	2704
TCGA-VP-A87B	T2b	N0	8	3.37	63	WITH TUMOR	Complete Remission/Response	R0	NO	Not Available	2309
TCGA-VP-A87C	T2c	N0	7	0.5	67	TUMOR FREE	Complete Remission/Response	R0	NO	Not Available	1690
TCGA-VP-A87D	T3a	N1	9	0.2	54	TUMOR FREE	Complete Remission/Response	R0	YES	1194	1853
TCGA-VP-A87E	T2c	N0	6	0.11	59	TUMOR FREE	Complete Remission/Response	R0	NO	Not Available	2037
TCGA-VP-A87H	T3b	N0	9	0.01	76	TUMOR FREE	Complete Remission/Response	R2	NO	Not Available	663
TCGA-VP-A87J	T3a	N1	7	0.13	56	TUMOR FREE	Complete Remission/Response	R2	NO	Not Available	1296
TCGA-VP-AA1N	T3a	N0	9	0.01	70	TUMOR FREE	Complete Remission/Response	R1	NO	Not Available	542
TCGA-WW-A8ZI	T2c	N0	8	0	70	TUMOR FREE	Complete Remission/Response	R0	NO	Not Available	176
TCGA-X4-A8KQ	T3b	N0	9	0.25	65	WITH TUMOR	Progressive Disease	RX	NO	Not Available	1131
TCGA-X4-A8KS	T2c	Not Available	7	0.01	61	TUMOR FREE	Stable Disease	RX	NO	Not Available	846
TCGA-XA-A8JR	T2c	N0	7	0	68	TUMOR FREE	Complete Remission/Response	R2	NO	Not Available	119
TCGA-XJ-A83F	T3a	N0	7	0.01	67	TUMOR FREE	Complete Remission/Response	RX	NO	Not Available	762
TCGA-XJ-A83G	T3b	N0	7	0.01	51	TUMOR FREE	Complete Remission/Response	Not Available	NO	Not Available	1157
TCGA-XJ-A83H	T2c	Not Available	7	0.03	57		Partial Remission/Response	R0	NO	Not Available	1280
TCGA-XJ-A9DI	T3b	N0	9	0.1	62	TUMOR FREE	Complete Remission/Response	R0	NO	Not Available	1461
TCGA-XJ-A9DK	T2c	Not Available	8	0.1	63	TUMOR FREE	Complete Remission/Response	R0	NO	Not Available	275
TCGA-XJ-A9DQ	T2a	Not Available	6	Not Available	48			R0	NO	Not Available	91
TCGA-XJ-A9DX	T3b	N1	9	0.05	51	TUMOR FREE	Partial Remission/Response	R1	NO	Not Available	790
TCGA-XK-AAIR	T2c	N0	8	0.09	75	TUMOR FREE	Complete Remission/Response	R0	NO	Not Available	972
TCGA-XK-AAIV	T3b	N1	10	0.32	63	TUMOR FREE	Complete Remission/Response	R1	NO	Not Available	958
TCGA-XK-AAIW	T3b	N0	9	0.09	78	TUMOR FREE	Complete Remission/Response	R1	NO	Not Available	972
TCGA-XK-AAJ3	T3a	N0	8	0.09	56	TUMOR FREE	Complete Remission/Response	R0	NO	Not Available	868
TCGA-XK-AAJA	T3a	N0	7	0.09	62		Complete Remission/Response	R0	NO	Not Available	930
TCGA-XK-AAJP	T3a	N0	7	0.09	66	TUMOR FREE	Complete Remission/Response	R0	NO	Not Available	889
TCGA-XK-AAJR	T3a	N0	7	0.09	61	TUMOR FREE	Complete Remission/Response	R0	YES	131	824
TCGA-XK-AAJT	T3a	N0	7	0.09	75	TUMOR FREE	Partial Remission/Response	R1	NO	Not Available	1126
TCGA-XK-AAJU	T2c	N0	7	0.09	65	TUMOR FREE	Complete Remission/Response	R0	NO	Not Available	1206
TCGA-XK-AAK1	T2c	N0	7	0.09	62	TUMOR FREE	Complete Remission/Response	R0	NO	Not Available	614
TCGA-XQ-A8TB	T3b	N0	9	0	67	TUMOR FREE	Complete Remission/Response	R1	NO	Not Available	770
TCGA-Y6-A8TL	T3a	N0	6	0	65	TUMOR FREE		R0	NO	Not Available	775
TCGA-Y6-A9XI	Discrepancy	N0	8	0.06	72	TUMOR FREE	Complete Remission/Response	R1	NO	Not Available	526
TCGA-YL-A8HJ	T3b	Not Available	9	0.03	58	TUMOR FREE	Complete Remission/Response	R0	NO	Not Available	1611
TCGA-YL-A8HK	T3b	N0	9	1	59	WITH TUMOR	Complete Remission/Response	R1	YES	1376	1491
TCGA-YL-A8HL	T3b	N1	9	0.03	58		Stable Disease	R1	NO	Not Available	1173
TCGA-YL-A8HM	T3b	N0	9	0.03	66	WITH TUMOR	Complete Remission/Response	R0	NO	Not Available	1124
TCGA-YL-A8HO	T3a	N0	7	0.01	67	WITH TUMOR	Stable Disease	R1	NO	1068	2183
TCGA-YL-A8S8	T3a	N0	9	1.36	68	WITH TUMOR	Stable Disease	R1	YES	679	1890
TCGA-YL-A8S9	T3a	N0	9	0.03	63		Stable Disease	R1	NO	Not Available	1842
TCGA-YL-A8SA	T3b	N0	8	0.06	69		Stable Disease	R1	NO	Not Available	512
TCGA-YL-A8SB	T3a	N0	9	0.23	62	WITH TUMOR	Stable Disease	R1	NO	Not Available	1384
TCGA-YL-A8SC	T3a	N0	9	0.65	66	WITH TUMOR	Partial Remission/Response	R1	NO	Not Available	1261
TCGA-YL-A8SI	T3a	N0	9	0.48	69	TUMOR FREE	Complete Remission/Response	R0	NO	1423	1441
TCGA-YL-A8SJ	T3b	N0	9	0.24	60	WITH TUMOR	Complete Remission/Response	R0	YES	752	1395
TCGA-YL-A8SK	T3b	N1	9	0.03	67		Stable Disease	R1	NO	Not Available	1155
TCGA-YL-A8SL	T3b	N1	8	0	74	TUMOR FREE	Complete Remission/Response	R0	NO	Not Available	798
TCGA-YL-A8SO	T3a	Not Available	9	0	64		Stable Disease	R1	NO	Not Available	3247
TCGA-YL-A8SP	T3b	Not Available	9	0.38	58	WITH TUMOR	Stable Disease	R1	NO	Not Available	2170
TCGA-YL-A8SQ	T3b	N0	9	1.1	61	WITH TUMOR	Stable Disease	R1	YES	329	1943
TCGA-YL-A8SR	T3a	N0	9	0.06	64		Stable Disease	R1	NO	Not Available	213
TCGA-YL-A9WH	T3b	N1	9	0.03	67		Stable Disease	R1	NO	Not Available	427
TCGA-YL-A9WI	T3a	N1	9	0.03	63	TUMOR FREE	Stable Disease	R0	NO	Not Available	1259
TCGA-YL-A9WJ	T3b	N1	8	3.1	47	WITH TUMOR	Progressive Disease	R1	YES	76	NA
TCGA-YL-A9WK	T3b	N0	9	15.6	63	WITH TUMOR	Stable Disease	R1	YES	1009	1897
TCGA-YL-A9WL	T3a	N0	9	6.4	59	WITH TUMOR	Complete Remission/Response	R0	YES	740	740
TCGA-YL-A9WX	T3b	N1	9	0.76	68	WITH TUMOR	Stable Disease	R1	YES	1506	1518
TCGA-YL-A9WY	T3b	N1	9	1.8	57	WITH TUMOR	Stable Disease	R1	YES	765	846
TCGA-ZG-A8QZ	T3b	N1	9	0.01	65	TUMOR FREE	Stable Disease	R1	NO	Not Available	308
TCGA-ZG-A9L1	T3b	N1	9	0.07	66	WITH TUMOR	Partial Remission/Response	R1	NO	Not Available	1147
TCGA-ZG-A9L2	T3b	N0	9	0.01	70	WITH TUMOR	Stable Disease	R1	YES	180	986
TCGA-ZG-A9L4	T3b	N0	9	0.03	61		Stable Disease	R1	NO	Not Available	1108
TCGA-ZG-A9L5	T4	N1	9	Not Available	58	WITH TUMOR	Progressive Disease	R1	NO	Not Available	854
TCGA-ZG-A9L6	T3b	N0	9	0.36	64	WITH TUMOR	Partial Remission/Response	R1	YES	664	664
TCGA-ZG-A9L9	T3b	N1	9	Not Available	60	WITH TUMOR	Progressive Disease	R1	NO	51	602
TCGA-ZG-A9LB	T3b	N0	9	0.02	72	WITH TUMOR	Partial Remission/Response	R1	NO	Not Available	485
TCGA-ZG-A9LM	T3a	N1	9	0	72	TUMOR FREE	Complete Remission/Response	R0	NO	Not Available	121
TCGA-ZG-A9LN	T3b	N1	9	7.42	57	WITH TUMOR	Partial Remission/Response	R1	NO	Not Available	115
TCGA-ZG-A9LS	T3b	N1	9	0.03	64	TUMOR FREE	Complete Remission/Response	R1	NO	Not Available	211
TCGA-ZG-A9LU	T3a	N0	9	0.7	67	WITH TUMOR	Partial Remission/Response	R1	NO	Not Available	549
TCGA-ZG-A9LY	T3b	N1	9	0.01	60	TUMOR FREE	Complete Remission/Response	R1	NO	Not Available	287
TCGA-ZG-A9LZ	T3b	N0	9	2.19	66	WITH TUMOR	Partial Remission/Response	R1	YES	310	692
TCGA-ZG-A9M4	T3b	N1	9	0.95	65	WITH TUMOR	Partial Remission/Response	R1	NO	Not Available	223
TCGA-ZG-A9MC	T3b	N1	9	31.85	69	WITH TUMOR	Partial Remission/Response	R1	NO	Not Available	428
TCGA-ZG-A9N3	T3b	N1	9	0.1	73	WITH TUMOR	Partial Remission/Response	R1	NO	Not Available	244
TCGA-ZG-A9ND	T3a	N0	9	0.08	55	TUMOR FREE	Complete Remission/Response	R0	NO	Not Available	261
TCGA-ZG-A9NI	T3b	N0	9	0.03	73	TUMOR FREE	Complete Remission/Response	R1	NO	Not Available	132
