# Supplementary material for: Characterization of 7-Methylguanosine Identified Biochemical Recurrence and Tumor Immune Microenvironment in Prostate Cancer
Source: Front Oncol. 2022 May 23;12:900203. doi: 10.3389/fonc.2022.900203 (PMC9168541; doi:10.3389/fonc.2022.900203)
Supplement: Supplementary file 2 [file Table_2.xlsx]

## Sheet: Sheet1
Samples	Cohort
TCGA-2A-A8VT	Training set
TCGA-2A-A8VX	Training set
TCGA-2A-A8W1	Training set
TCGA-2A-AAYF	Training set
TCGA-2A-AAYO	Training set
TCGA-2A-AAYU	Training set
TCGA-CH-5738	Training set
TCGA-CH-5743	Training set
TCGA-CH-5744	Training set
TCGA-CH-5745	Training set
TCGA-CH-5746	Training set
TCGA-CH-5752	Training set
TCGA-CH-5753	Training set
TCGA-CH-5754	Training set
TCGA-CH-5762	Training set
TCGA-CH-5763	Training set
TCGA-CH-5766	Training set
TCGA-CH-5767	Training set
TCGA-CH-5769	Training set
TCGA-CH-5771	Training set
TCGA-CH-5790	Training set
TCGA-CH-5792	Training set
TCGA-EJ-5496	Training set
TCGA-EJ-5498	Training set
TCGA-EJ-5499	Training set
TCGA-EJ-5501	Training set
TCGA-EJ-5502	Training set
TCGA-EJ-5505	Training set
TCGA-EJ-5508	Training set
TCGA-EJ-5509	Training set
TCGA-EJ-5510	Training set
TCGA-EJ-5511	Training set
TCGA-EJ-5514	Training set
TCGA-EJ-5518	Training set
TCGA-EJ-5519	Training set
TCGA-EJ-5521	Training set
TCGA-EJ-5524	Training set
TCGA-EJ-5525	Training set
TCGA-EJ-5526	Training set
TCGA-EJ-5542	Training set
TCGA-EJ-7115	Training set
TCGA-EJ-7218	Training set
TCGA-EJ-7312	Training set
TCGA-EJ-7315	Training set
TCGA-EJ-7317	Training set
TCGA-EJ-7318	Training set
TCGA-EJ-7321	Training set
TCGA-EJ-7327	Training set
TCGA-EJ-7781	Training set
TCGA-EJ-7782	Training set
TCGA-EJ-7784	Training set
TCGA-EJ-7785	Training set
TCGA-EJ-7786	Training set
TCGA-EJ-7792	Training set
TCGA-EJ-7794	Training set
TCGA-EJ-7797	Training set
TCGA-EJ-A46D	Training set
TCGA-EJ-A46E	Training set
TCGA-EJ-A46F	Training set
TCGA-EJ-A46H	Training set
TCGA-EJ-A65B	Training set
TCGA-EJ-A65E	Training set
TCGA-EJ-A65J	Training set
TCGA-EJ-A65M	Training set
TCGA-EJ-A6RC	Training set
TCGA-EJ-A7NF	Training set
TCGA-EJ-A7NH	Training set
TCGA-EJ-A7NJ	Training set
TCGA-EJ-A8FN	Training set
TCGA-FC-A5OB	Training set
TCGA-FC-A66V	Training set
TCGA-G9-6329	Training set
TCGA-G9-6336	Training set
TCGA-G9-6339	Training set
TCGA-G9-6347	Training set
TCGA-G9-6348	Training set
TCGA-G9-6351	Training set
TCGA-G9-6353	Training set
TCGA-G9-6354	Training set
TCGA-G9-6365	Training set
TCGA-G9-6369	Training set
TCGA-G9-6371	Training set
TCGA-G9-6378	Training set
TCGA-G9-6384	Training set
TCGA-G9-6385	Training set
TCGA-G9-7509	Training set
TCGA-G9-7523	Training set
TCGA-G9-A9S0	Training set
TCGA-G9-A9S4	Training set
TCGA-HC-7742	Training set
TCGA-HC-7747	Training set
TCGA-HC-8257	Training set
TCGA-HC-8259	Training set
TCGA-HC-8262	Training set
TCGA-HC-8265	Training set
TCGA-HC-A76W	Training set
TCGA-HC-A8D0	Training set
TCGA-HI-7170	Training set
TCGA-J4-8200	Training set
TCGA-J4-A67L	Training set
TCGA-J4-A67Q	Training set
TCGA-J4-A67R	Training set
TCGA-J4-A67T	Training set
TCGA-J4-A6G1	Training set
TCGA-J4-A83I	Training set
TCGA-J4-A83J	Training set
TCGA-J4-A83L	Training set
TCGA-J4-A83N	Training set
TCGA-J4-AATV	Training set
TCGA-J4-AAU2	Training set
TCGA-J9-A52B	Training set
TCGA-J9-A52C	Training set
TCGA-J9-A52E	Training set
TCGA-J9-A8CM	Training set
TCGA-J9-A8CP	Training set
TCGA-KC-A4BL	Training set
TCGA-KC-A7FA	Training set
TCGA-KC-A7FE	Training set
TCGA-KK-A59Y	Training set
TCGA-KK-A59Z	Training set
TCGA-KK-A6E1	Training set
TCGA-KK-A6E5	Training set
TCGA-KK-A6E7	Training set
TCGA-KK-A7AV	Training set
TCGA-KK-A7B1	Training set
TCGA-KK-A7B3	Training set
TCGA-KK-A8I4	Training set
TCGA-KK-A8I5	Training set
TCGA-KK-A8I6	Training set
TCGA-KK-A8I7	Training set
TCGA-KK-A8I8	Training set
TCGA-KK-A8I9	Training set
TCGA-KK-A8IC	Training set
TCGA-KK-A8ID	Training set
TCGA-KK-A8IF	Training set
TCGA-KK-A8IG	Training set
TCGA-KK-A8IJ	Training set
TCGA-KK-A8IK	Training set
TCGA-M7-A71Y	Training set
TCGA-M7-A723	Training set
TCGA-M7-A724	Training set
TCGA-M7-A725	Training set
TCGA-QU-A6IL	Training set
TCGA-QU-A6IN	Training set
TCGA-SU-A7E7	Training set
TCGA-V1-A8MF	Training set
TCGA-V1-A8MG	Training set
TCGA-V1-A8WN	Training set
TCGA-V1-A8WW	Training set
TCGA-V1-A9O5	Training set
TCGA-V1-A9OA	Training set
TCGA-V1-A9OF	Training set
TCGA-V1-A9OH	Training set
TCGA-V1-A9OL	Training set
TCGA-V1-A9OY	Training set
TCGA-V1-A9Z8	Training set
TCGA-V1-A9Z9	Training set
TCGA-V1-A9ZI	Training set
TCGA-V1-A9ZK	Training set
TCGA-VN-A88L	Training set
TCGA-VN-A88O	Training set
TCGA-VN-A88P	Training set
TCGA-VN-A88R	Training set
TCGA-VP-A875	Training set
TCGA-VP-A876	Training set
TCGA-VP-A878	Training set
TCGA-VP-A87B	Training set
TCGA-VP-A87C	Training set
TCGA-VP-A87D	Training set
TCGA-VP-A87H	Training set
TCGA-VP-A87J	Training set
TCGA-WW-A8ZI	Training set
TCGA-X4-A8KS	Training set
TCGA-XA-A8JR	Training set
TCGA-XJ-A83F	Training set
TCGA-XJ-A9DI	Training set
TCGA-XK-AAIW	Training set
TCGA-XK-AAJ3	Training set
TCGA-XK-AAJA	Training set
TCGA-XK-AAJU	Training set
TCGA-XK-AAK1	Training set
TCGA-XQ-A8TB	Training set
TCGA-YL-A8HL	Training set
TCGA-YL-A8HM	Training set
TCGA-YL-A8HO	Training set
TCGA-YL-A8S9	Training set
TCGA-YL-A8SJ	Training set
TCGA-YL-A8SK	Training set
TCGA-YL-A8SL	Training set
TCGA-YL-A8SP	Training set
TCGA-YL-A8SR	Training set
TCGA-YL-A9WH	Training set
TCGA-YL-A9WI	Training set
TCGA-YL-A9WJ	Training set
TCGA-YL-A9WK	Training set
TCGA-YL-A9WL	Training set
TCGA-YL-A9WX	Training set
TCGA-ZG-A9L2	Training set
TCGA-ZG-A9L4	Training set
TCGA-ZG-A9LM	Training set
TCGA-ZG-A9M4	Training set
TCGA-ZG-A9MC	Training set
TCGA-ZG-A9N3	Training set
TCGA-ZG-A9ND	Training set
TCGA-2A-A8VL	Test set
TCGA-2A-A8VO	Test set
TCGA-2A-A8VV	Test set
TCGA-2A-A8W3	Test set
TCGA-4L-AA1F	Test set
TCGA-CH-5737	Test set
TCGA-CH-5739	Test set
TCGA-CH-5740	Test set
TCGA-CH-5741	Test set
TCGA-CH-5750	Test set
TCGA-CH-5751	Test set
TCGA-CH-5761	Test set
TCGA-CH-5764	Test set
TCGA-CH-5765	Test set
TCGA-CH-5768	Test set
TCGA-CH-5772	Test set
TCGA-CH-5788	Test set
TCGA-CH-5789	Test set
TCGA-CH-5791	Test set
TCGA-CH-5794	Test set
TCGA-EJ-5494	Test set
TCGA-EJ-5495	Test set
TCGA-EJ-5497	Test set
TCGA-EJ-5503	Test set
TCGA-EJ-5504	Test set
TCGA-EJ-5506	Test set
TCGA-EJ-5507	Test set
TCGA-EJ-5512	Test set
TCGA-EJ-5515	Test set
TCGA-EJ-5516	Test set
TCGA-EJ-5517	Test set
TCGA-EJ-5522	Test set
TCGA-EJ-5527	Test set
TCGA-EJ-5530	Test set
TCGA-EJ-5531	Test set
TCGA-EJ-5532	Test set
TCGA-EJ-7123	Test set
TCGA-EJ-7125	Test set
TCGA-EJ-7314	Test set
TCGA-EJ-7325	Test set
TCGA-EJ-7330	Test set
TCGA-EJ-7331	Test set
TCGA-EJ-7783	Test set
TCGA-EJ-7788	Test set
TCGA-EJ-7791	Test set
TCGA-EJ-7793	Test set
TCGA-EJ-8468	Test set
TCGA-EJ-8469	Test set
TCGA-EJ-8472	Test set
TCGA-EJ-8474	Test set
TCGA-EJ-A46B	Test set
TCGA-EJ-A46I	Test set
TCGA-EJ-A65F	Test set
TCGA-EJ-A65G	Test set
TCGA-EJ-A6RA	Test set
TCGA-EJ-A7NG	Test set
TCGA-EJ-A7NK	Test set
TCGA-EJ-A7NN	Test set
TCGA-EJ-A8FS	Test set
TCGA-EJ-AB20	Test set
TCGA-EJ-AB27	Test set
TCGA-FC-7708	Test set
TCGA-FC-A8O0	Test set
TCGA-G9-6333	Test set
TCGA-G9-6342	Test set
TCGA-G9-6343	Test set
TCGA-G9-6356	Test set
TCGA-G9-6361	Test set
TCGA-G9-6362	Test set
TCGA-G9-6363	Test set
TCGA-G9-6364	Test set
TCGA-G9-6366	Test set
TCGA-G9-6370	Test set
TCGA-G9-6377	Test set
TCGA-G9-6379	Test set
TCGA-G9-6496	Test set
TCGA-G9-6498	Test set
TCGA-G9-6499	Test set
TCGA-G9-7510	Test set
TCGA-G9-7519	Test set
TCGA-G9-7521	Test set
TCGA-G9-7522	Test set
TCGA-G9-7525	Test set
TCGA-G9-A9S7	Test set
TCGA-H9-7775	Test set
TCGA-H9-A6BX	Test set
TCGA-HC-7080	Test set
TCGA-HC-7213	Test set
TCGA-HC-7744	Test set
TCGA-HC-7817	Test set
TCGA-HC-7821	Test set
TCGA-HC-8258	Test set
TCGA-HC-8260	Test set
TCGA-HC-A632	Test set
TCGA-HC-A76X	Test set
TCGA-HC-A8D1	Test set
TCGA-HC-A9TE	Test set
TCGA-HC-A9TH	Test set
TCGA-HI-7168	Test set
TCGA-HI-7169	Test set
TCGA-HI-7171	Test set
TCGA-J4-8198	Test set
TCGA-J4-A67K	Test set
TCGA-J4-A67M	Test set
TCGA-J4-A67N	Test set
TCGA-J4-A67O	Test set
TCGA-J4-A67S	Test set
TCGA-J4-A6G3	Test set
TCGA-J4-A6M7	Test set
TCGA-J4-A83K	Test set
TCGA-J4-A83M	Test set
TCGA-J4-AATZ	Test set
TCGA-J9-A8CK	Test set
TCGA-J9-A8CL	Test set
TCGA-J9-A8CN	Test set
TCGA-KC-A4BN	Test set
TCGA-KC-A4BR	Test set
TCGA-KC-A4BV	Test set
TCGA-KC-A7F3	Test set
TCGA-KC-A7F5	Test set
TCGA-KC-A7F6	Test set
TCGA-KC-A7FD	Test set
TCGA-KK-A59V	Test set
TCGA-KK-A5A1	Test set
TCGA-KK-A6DY	Test set
TCGA-KK-A6E0	Test set
TCGA-KK-A6E2	Test set
TCGA-KK-A6E3	Test set
TCGA-KK-A6E4	Test set
TCGA-KK-A6E6	Test set
TCGA-KK-A6E8	Test set
TCGA-KK-A7AQ	Test set
TCGA-KK-A7AU	Test set
TCGA-KK-A7AW	Test set
TCGA-KK-A7AY	Test set
TCGA-KK-A7B0	Test set
TCGA-KK-A7B2	Test set
TCGA-KK-A7B4	Test set
TCGA-KK-A8IA	Test set
TCGA-KK-A8IH	Test set
TCGA-KK-A8IM	Test set
TCGA-M7-A71Z	Test set
TCGA-M7-A720	Test set
TCGA-M7-A721	Test set
TCGA-M7-A722	Test set
TCGA-MG-AAMC	Test set
TCGA-QU-A6IM	Test set
TCGA-QU-A6IO	Test set
TCGA-QU-A6IP	Test set
TCGA-TP-A8TT	Test set
TCGA-TP-A8TV	Test set
TCGA-V1-A8ML	Test set
TCGA-V1-A8MM	Test set
TCGA-V1-A8MU	Test set
TCGA-V1-A8WL	Test set
TCGA-V1-A8WS	Test set
TCGA-V1-A8WV	Test set
TCGA-V1-A8X3	Test set
TCGA-V1-A9O7	Test set
TCGA-V1-A9OQ	Test set
TCGA-V1-A9OX	Test set
TCGA-V1-A9ZG	Test set
TCGA-VN-A88I	Test set
TCGA-VN-A88K	Test set
TCGA-VN-A88N	Test set
TCGA-VN-A88Q	Test set
TCGA-VN-A943	Test set
TCGA-VP-A87E	Test set
TCGA-VP-AA1N	Test set
TCGA-X4-A8KQ	Test set
TCGA-XJ-A83G	Test set
TCGA-XJ-A83H	Test set
TCGA-XJ-A9DK	Test set
TCGA-XJ-A9DQ	Test set
TCGA-XJ-A9DX	Test set
TCGA-XK-AAIR	Test set
TCGA-XK-AAIV	Test set
TCGA-XK-AAJP	Test set
TCGA-XK-AAJR	Test set
TCGA-XK-AAJT	Test set
TCGA-Y6-A8TL	Test set
TCGA-Y6-A9XI	Test set
TCGA-YL-A8HJ	Test set
TCGA-YL-A8HK	Test set
TCGA-YL-A8S8	Test set
TCGA-YL-A8SA	Test set
TCGA-YL-A8SB	Test set
TCGA-YL-A8SC	Test set
TCGA-YL-A8SI	Test set
TCGA-YL-A8SO	Test set
TCGA-YL-A8SQ	Test set
TCGA-YL-A9WY	Test set
TCGA-ZG-A8QZ	Test set
TCGA-ZG-A9L1	Test set
TCGA-ZG-A9L5	Test set
TCGA-ZG-A9L6	Test set
TCGA-ZG-A9L9	Test set
TCGA-ZG-A9LB	Test set
TCGA-ZG-A9LN	Test set
TCGA-ZG-A9LS	Test set
TCGA-ZG-A9LU	Test set
TCGA-ZG-A9LY	Test set
TCGA-ZG-A9LZ	Test set
TCGA-ZG-A9NI	Test set
