# Supplementary material for: Characterization of 7-Methylguanosine Identified Biochemical Recurrence and Tumor Immune Microenvironment in Prostate Cancer
Source: Front Oncol. 2022 May 23;12:900203. doi: 10.3389/fonc.2022.900203 (PMC9168541; doi:10.3389/fonc.2022.900203)
Supplement: Supplementary file 4 [file Table_4.xlsx]

## Sheet: Sheet1
id	BCR time	BCR event	KRTAP5-AS1	LINC02804	GMDS-DT	ZDHHC20-IT1	LINC02688	MSC-AS1	PVT1	PCAT7	CASC19	m7Gscore	log2(m7Gscore+1)
TCGA-2A-A8VL	1.70137	0	0	0.296462	0.679645	0.0990454	1.53156	0.166442	1.86443	0.411838	0	0.969956	0.978163
TCGA-2A-A8VO	3.64932	0	0.0773089	1.20425	0.943633	0.45061	7.60957	0.333542	2.93399	1.04634	0.231532	1.4843	1.31284
TCGA-2A-A8VT	2.72603	0	0.42047	0.261989	0.469093	0.525169	0.3915	0.15628	4.33291	4.18541	0.157408	10.4091	3.51212
TCGA-2A-A8VV	1.83836	0	0.0278926	1.3556	0.715039	0.371606	2.71284	0.195146	2.87617	1.05352	0.11138	2.47489	1.79697
TCGA-2A-A8VX	2.83014	0	0.0140546	1.99665	0.648687	0.327679	3.25436	0.21305	6.12697	2.49499	0	6.71408	2.94749
TCGA-2A-A8W1	0.306849	0	0.0364847	0.509222	0.633001	0.340253	2.70214	0.0612622	1.80272	4.75886	0.174828	2.06372	1.61528
TCGA-2A-A8W3	0.542466	1	0.1282	0.415375	0.380688	0.170798	0.311037	0.215264	2.34633	1.08143	0	2.70108	1.88794
TCGA-2A-AAYF	2.66301	0	0.155273	0.290246	0.886474	0.258583	6.3503	0.196146	1.79513	1.51507	0	0.71816	0.780864
TCGA-2A-AAYO	2.52603	0	0.0532986	0.759078	0.792617	0.253601	6.9874	0.33383	2.71394	1.30374	0.060809	1.15562	1.1081
TCGA-2A-AAYU	1.68493	0	0.110828	0.379804	0.921358	0.369132	2.41174	0.174462	1.88497	2.02325	0.165958	1.4233	1.27697
TCGA-4L-AA1F	0.958904	0	0.861659	0.342364	0.468043	0.207965	0.154146	2.07356	1.07946	1.43074	0.249331	95.4149	6.59118
TCGA-CH-5737	0.249315	0	0.0712325	0.101449	0.63491	0.10168	2.72012	0.0925538	0.743887	1.79366	0	0.747628	0.805398
TCGA-CH-5738	0.580822	0	0.0481316	0.266579	0.634037	0.0712494	1.71181	0.601152	1.4639	2.15462	0	2.32707	1.73425
TCGA-CH-5739	1.83836	0	0.107602	0.315507	0.634959	0.168653	0.700474	0.466452	3.09028	4.04824	0.0505498	4.68338	2.50675
TCGA-CH-5740	0.0849315	0	0.473487	0.385337	0.558836	0.193106	1.3902	0.24338	2.28414	3.09014	0	3.75142	2.24836
TCGA-CH-5741	1.08219	0	0.0971507	0.372513	0.513642	0	2.56381	0.188224	0.630037	1.2796	0	0.924231	0.944282
TCGA-CH-5743	1.16438	0	0.290395	0.0273119	0.54356	0.218992	0.480429	0.293894	0.757215	0.248341	0	1.7927	1.48166
TCGA-CH-5744	0.164384	0	0.333595	0.482233	0.779128	0.199998	4.14337	0.180492	1.56108	2.66282	0.0266422	1.38776	1.25565
TCGA-CH-5745	0.249315	0	0.0493099	0.460865	0.611475	0.451648	1.15962	0.488735	1.80889	2.93338	0.049226	4.53964	2.46979
TCGA-CH-5746	2.00274	0	0.0573623	0.181958	0.815433	0.243162	1.62034	0.184853	1.83091	2.15348	0	1.29555	1.19884
TCGA-CH-5750	1.08493	0	0.0367646	0.412336	0.576525	0.489805	0.774611	0.368679	3.50657	4.37416	0.073404	7.09099	3.01632
TCGA-CH-5751	2.91781	0	0.228483	0	0.331284	0.958299	0.417826	0.828873	5.40944	11.2509	0.473083	157.931	7.31226
TCGA-CH-5752	2.58356	0	0.534298	0.430434	0.643447	0.215706	2.11342	0.370037	2.92583	5.91154	0.21551	7.35116	3.06198
TCGA-CH-5753	0.0849315	0	0.171496	0.230153	0.787869	0.483322	0.578358	0.147673	2.97754	1.34533	0.158034	2.67754	1.87874
TCGA-CH-5754	0.169863	0	0.053301	0.2989	0.227485	0.532586	0.317623	0.320082	3.73996	3.79155	0.0798153	10.3879	3.50944
TCGA-CH-5761	0.0767123	0	0.0763499	0.0815531	0.316607	0.217969	0.157848	0.427336	1.9875	3.488	0	4.72285	2.51673
TCGA-CH-5762	3.66849	0	0.0458489	0.195894	0.614813	0.174524	0.390308	0.345215	2.64216	4.05722	0	3.3498	2.12095
TCGA-CH-5763	1	0	0.0330519	0.131803	0.480809	0.132102	0.647146	0.844804	0.814787	0.89884	0	3.56991	2.19217
TCGA-CH-5764	0.0849315	0	0.090637	0.129085	0.498257	0.0862523	1.04715	0.217415	1.97597	1.79322	0.206818	1.80439	1.48768
TCGA-CH-5765	1.91781	0	0.144045	0.585055	0.611142	0.213231	0.563166	0.181651	1.597	6.40792	0.0852149	3.78451	2.25837
TCGA-CH-5766	0.0849315	0	0.196755	0.217948	0.690513	0.436886	1.02359	0.252371	0.92738	4.08737	0	2.8958	1.96192
TCGA-CH-5767	1.25479	0	0.0254889	0.533628	0.740445	0.101874	1.15436	0.154552	3.12813	3.19626	0.0814255	1.96356	1.56733
TCGA-CH-5768	2.00274	0	0.010513	0.26202	0.650084	0.385169	1.50801	0.201043	1.84836	2.22365	0.0419803	1.9683	1.56964
TCGA-CH-5769	0.169863	0	0.677261	0.310035	0.499588	0.0460355	1.44137	0.244976	1.16157	1.23552	0.110385	2.5695	1.83572
TCGA-CH-5771	1.08493	0	0.0104225	0.0519532	0.539395	0.115714	0.69798	0.531503	0.79898	5.09141	0.0832383	3.23499	2.08236
TCGA-CH-5772	1.33151	0	0.0859518	0.183618	0.529856	0.0817937	2.57141	0.492532	1.2383	3.61747	0.0980633	2.38491	1.75912
TCGA-CH-5788	2.15342	1	0.252512	0.114427	0.653581	0.688122	1.07481	0.123131	4.05438	3.23699	0.0916663	5.97384	2.80195
TCGA-CH-5789	0.832877	0	0.07245	0.0361141	0.522135	0.0965231	1.04849	0.209512	0.997388	0.164189	0	1.05341	1.03802
TCGA-CH-5790	2.66849	0	0.195008	0.803003	0.554462	0.112958	0.873352	0.201686	1.80511	2.73274	0.270854	2.74334	1.90433
TCGA-CH-5791	2.75068	0	0.16838	0.233145	0.39534	0.249254	1.47322	0.34905	0.633911	2.73237	0.149416	2.80845	1.9292
TCGA-CH-5792	0.249315	0	0.10914	0.201493	0.477436	0.107707	1.20095	0.427983	1.22296	2.56498	0.0322828	2.47882	1.7986
TCGA-CH-5794	2.41644	0	0.385727	0.304823	0.516883	0.12534	0.200224	0.0987321	1.7344	4.56026	0	3.17251	2.06092
TCGA-EJ-5494	1.03562	0	0.210005	0.0317216	0.673787	0.169566	1.96112	0.498661	1.10698	1.7146	0.101647	2.04745	1.6076
TCGA-EJ-5495	1.66027	0	0.24088	0.0522049	0.505512	0.209294	1.40867	0.813329	1.12325	4.17989	0.125462	6.69154	2.94327
TCGA-EJ-5496	1.63014	0	0.0883333	0.403622	0.533777	0.09807	0.701843	0.175103	1.42972	2.89155	0	1.84232	1.50707
TCGA-EJ-5497	1.10959	0	0.163817	0.163315	0.644228	0.0436497	0.825579	0.418715	1.32864	1.30349	0	1.75479	1.46194
TCGA-EJ-5498	1.47123	0	0.112487	0.172528	0.334895	0.17292	0.508262	0.565025	0.937265	1.4816	0	3.50143	2.17038
TCGA-EJ-5499	1.46027	0	0.0384589	0.136933	0.325072	0.146393	0.219824	0.258821	1.28697	3.05741	0.0438781	2.62402	1.85759
TCGA-EJ-5501	1.99726	0	0.0778896	0.369768	0.518107	0.0988288	0.615706	0.247387	1.54369	0.476314	0.118487	1.61817	1.38856
TCGA-EJ-5502	0.671233	0	0.0751271	0.337037	0.635844	0.225202	1.82592	0.450277	1.2006	1.26746	0.0599993	1.99538	1.58274
TCGA-EJ-5503	1.45205	0	0.0384366	0.0383189	0.660882	0.204832	0.729673	0.335248	0.762946	0.406497	0	1.25962	1.17608
TCGA-EJ-5504	0.210959	1	0.0881187	0.202728	0.432719	0.180613	1.16561	0.565923	1.29483	2.2018	0.216538	3.58935	2.19829
TCGA-EJ-5505	1.2274	0	0.201191	0.445722	0.689919	0.260596	1.79836	0.231993	0.990034	1.87163	0	1.67483	1.41945
TCGA-EJ-5506	0.975342	0	0.0993196	0.260567	0.567415	0.313391	0.51175	0.234063	0.881403	0.552832	0	1.69683	1.43127
TCGA-EJ-5507	0.49863	0	0.226046	0.274822	0.486858	0.0367262	1.7882	0.326585	0.941388	2.88761	0.0880627	2.03869	1.60345
TCGA-EJ-5508	2.48493	0	0.0494309	0.739194	0.582739	0.274398	0.680296	0.480327	1.44627	2.53087	0.197387	3.94778	2.30678
TCGA-EJ-5509	3.01918	0	0.114797	0.163494	0.656608	0.17479	1.84284	0.339623	1.60487	5.5583	0.0261947	2.76982	1.91449
TCGA-EJ-5510	2.02192	0	0.0504195	0.0753978	0.399253	0	0.382004	0.22341	0.912021	1.26959	0	1.33022	1.22047
TCGA-EJ-5511	2.1589	0	0.0345972	0.114971	0.858482	0.0512143	0.320703	0.29405	2.18656	7.58887	0.0307007	2.78232	1.91927
TCGA-EJ-5512	2.14247	0	0.0354419	0.1325	0.658268	0.0590229	2.08937	0.173575	1.76349	1.04862	0	0.92411	0.944191
TCGA-EJ-5514	1.98356	0	0.456857	0.256195	0.552559	0.0380411	0.544486	0.799081	1.23715	3.76751	0.0456079	7.05801	3.01042
TCGA-EJ-5515	2.90685	0	0.0258205	0.128707	0.518335	0.0859997	0.620956	0.261941	1.11598	0.390102	0.051553	1.2614	1.17721
TCGA-EJ-5516	2.14521	0	0.371141	0.0336368	0.469807	0	0.292971	0.582274	1.22422	1.22341	0.215569	3.42033	2.14415
TCGA-EJ-5517	2.32877	0	0.0325671	0.162337	0.64989	0.0929748	1.98029	0.603261	1.07492	2.8819	0	2.19463	1.67565
TCGA-EJ-5518	3.27397	0	0.115384	0.107842	0.427488	0.168135	0.730555	0.571815	1.31794	2.4333	0.0575939	3.73694	2.24396
TCGA-EJ-5519	0.230137	1	0.920718	0.234812	0.632493	0.34232	0.415596	0.249677	2.10909	3.89276	0.0684019	7.8982	3.15351
TCGA-EJ-5521	2.30685	0	0.0665345	0.207284	0.42641	0.0554013	0.991206	0.170683	0.887551	1.9895	0	1.3714	1.24574
TCGA-EJ-5522	3.84384	0	0.151956	0.238057	0.444229	0.144605	0.87225	0.617632	1.36913	3.78259	0	4.83292	2.54422
TCGA-EJ-5524	2.28493	0	0.126501	0.690624	0.337657	0.0401272	0.164098	0.553505	1.18285	1.85054	0.0962177	4.14002	2.36177
TCGA-EJ-5525	0.926027	1	0.240214	0.149674	0.287195	0.200019	0.0511231	1.19511	6.07765	4.58692	0.15987	55.4309	5.81841
TCGA-EJ-5526	1.55342	0	0.283085	0.292868	0.678386	0.10674	1.07763	0.702538	1.98361	2.99923	0.127971	4.88225	2.55637
TCGA-EJ-5527	1.08767	0	0.21502	0.133976	0.492224	0.0895203	0.511	0.752175	1.53932	1.61301	0.0357756	4.51487	2.46333
TCGA-EJ-5530	3.48493	0	0.151078	0.258197	0.760425	0.258784	1.1428	0.459036	1.77349	3.43465	0.0344732	3.09773	2.03482
TCGA-EJ-5531	1.98356	0	0.172776	0	0.589769	0.177065	0.888153	0.381236	0.865178	1.25497	0.0530712	1.818	1.49467
TCGA-EJ-5532	2.53699	0	0.0522992	0.260695	0.608092	0.0633425	1.05638	0.274981	2.54708	3.28031	0.113913	2.25684	1.70347
TCGA-EJ-5542	1.42192	0	0.130394	0.0519979	0.532512	0.17372	1.18108	0.751719	1.21898	2.21956	0.08331	4.03822	2.33291
TCGA-EJ-7115	2.25205	0	0.0981486	0.201452	0.553493	0	2.26577	0.377001	1.10595	3.34369	0	1.67846	1.4214
TCGA-EJ-7123	4.08493	0	0.0812329	0.179965	0.540059	0.120249	1.46758	0.16629	2.63682	2.09093	0.036042	1.7954	1.48306
TCGA-EJ-7125	5.09589	0	0.113538	0.0628837	0.62856	0.336142	2.19083	0.264784	1.13424	0.79415	0.100751	1.46148	1.29952
TCGA-EJ-7218	6.96438	0	0.0848627	0.28201	0.715201	0.188434	3.20678	0.164925	1.90686	0.878494	0.075305	1.00368	1.00265
TCGA-EJ-7312	1.81644	0	0.0520962	0.519367	0.803429	0.231354	4.29447	0.149843	0.681049	3.80423	0	0.955911	0.967841
TCGA-EJ-7314	0.808219	0	0.247223	0.375057	0.451878	0.214805	1.02484	0.167952	1.12128	2.53067	0.042922	2.37205	1.75363
TCGA-EJ-7315	0.791781	0	0.0919415	0.27498	0.520473	0.153114	1.49885	0.737598	0.826642	2.47718	0.0734279	3.70498	2.23419
TCGA-EJ-7317	0.780822	0	0.0945233	0.110864	0.610965	0.185193	2.55128	0.142637	1.13631	1.42808	0.0888116	1.03295	1.02357
TCGA-EJ-7318	0.517808	1	0.0571316	1.06147	0.456331	0.0691954	0.676479	0.142927	1.59352	3.07337	0.0414795	2.41158	1.77044
TCGA-EJ-7321	0.638356	0	0.113889	0.233759	0.542416	0.178507	0.393514	0.271851	1.52282	4.06548	0.267517	3.03174	2.0114
TCGA-EJ-7325	1.46027	0	0.0206518	0.480401	0.569613	0	6.10053	0.170174	3.54096	1.19605	0.0549778	0.930712	0.949133
TCGA-EJ-7327	0.479452	0	0.126544	0.339653	0.650644	0.421479	0.82452	0.508507	1.25956	3.54185	0.116611	4.59806	2.48493
TCGA-EJ-7330	0.523288	0	0.257469	0.150989	0.652424	0.235405	1.12599	0.320238	1.45464	1.50003	0.080637	2.16859	1.66384
TCGA-EJ-7331	0.517808	1	0.0781807	0.243567	0.614084	0.325494	1.08151	0.531025	1.10027	1.18117	0	2.70566	1.88973
TCGA-EJ-7781	0.463014	0	0.115091	0.0521539	0.863418	0.20909	1.18462	0.436768	2.00982	4.72906	0.25068	2.9074	1.96621
TCGA-EJ-7782	0.958904	0	0.37386	0.151101	1.18333	0.134617	3.42349	0.419447	1.05405	4.57976	0.0403485	1.39368	1.25923
TCGA-EJ-7783	0.221918	1	0.352601	0.190012	0.63804	0.730034	0.628727	0.30003	1.71363	3.19151	0	6.24981	2.85794
TCGA-EJ-7784	0.457534	0	1.01572	0.521962	0.592772	0.558025	2.03242	0.195362	2.94175	5.19433	0.167256	14.3552	3.94066
TCGA-EJ-7785	0.709589	0	0.21585	0.343388	0.552651	0.152964	0.910939	0.443409	1.43111	2.13939	0.110034	3.04653	2.01668
TCGA-EJ-7786	0.216438	0	0.016904	0.196609	0.502587	0.150138	2.38878	0.315376	1.47924	2.32688	0.0450005	1.69855	1.43218
TCGA-EJ-7788	0.142466	0	0.0411945	0.410684	0.560089	0.0686029	0.718906	0.497163	1.49195	3.38417	0	2.97166	1.98974
TCGA-EJ-7791	0.594521	0	0.10176	0.126811	0.582846	0.0968373	1.56239	0.518705	1.18486	0.530775	0.0870744	1.80113	1.48601
TCGA-EJ-7792	1.4411	0	0.0731426	0.156254	0.621721	0.139208	1.78347	1.00397	1.39386	1.22345	0.0834492	4.33208	2.4147
TCGA-EJ-7793	0.312329	0	0.0484342	0.0603574	0.535975	0.241979	2.06158	0.0875394	1.23082	0.747001	0.0483517	1.02096	1.01504
TCGA-EJ-7794	0.780822	0	0.0847764	0.105646	0.573962	0.141182	1.37122	0.4572	1.36838	1.16075	0	1.91666	1.54432
TCGA-EJ-7797	0.512329	0	0.0780339	0.166704	0.622384	0.148518	1.17675	0.265177	2.11461	2.58247	0.133545	2.01751	1.59336
TCGA-EJ-8468	5.3726	0	0.0935943	0.641491	1.06174	0.0779332	3.57546	0.933115	2.27231	4.74294	0	3.82876	2.27165
TCGA-EJ-8469	5.27397	1	0.324865	0.774474	0.631497	0.188178	0.998004	0.263521	9.73743	9.56733	0.564021	43.5887	5.47861
TCGA-EJ-8472	0.536986	1	0.308874	0.270112	0.685832	0.505356	1.48539	0.17945	1.59318	3.27477	0	3.15173	2.05371
TCGA-EJ-8474	0.860274	0	0.046557	0.629911	0.535543	0.0886095	0.803996	0.552188	2.23935	1.64125	0.159352	3.58088	2.19563
TCGA-EJ-A46B	0.443836	0	0.00881068	0.219593	0.54874	0	2.76017	0.102737	1.62194	1.02054	0.0703654	0.784752	0.835724
TCGA-EJ-A46D	0.353425	0	0.0280305	0.605469	0.889514	0.0622405	2.37826	0.165605	2.33325	1.5528	0.0746207	0.973902	0.98105
TCGA-EJ-A46E	1.43562	0	0.126031	0.538482	0.626751	0.179902	1.11888	0.138562	1.34017	0.226681	0	1.26037	1.17656
TCGA-EJ-A46F	0.589041	1	0.0473166	7.23301	0.501681	0.0525322	4.14216	0.0551739	3.87551	6.11612	0	25.636	4.7353
TCGA-EJ-A46H	0.627397	0	0.157479	0.117748	0.583227	0.314708	0.442402	0.910805	1.36127	0.158616	0	5.3133	2.65839
TCGA-EJ-A46I	1.83014	0	0.0559962	0.139562	0.734869	0.124337	2.99521	0.200237	1.728	0.658003	0.149069	0.865698	0.899716
TCGA-EJ-A65B	1.46849	0	0.158671	0.395464	0.428337	0	4.16892	0.225387	1.52397	2.12483	0.0576003	1.28285	1.19084
TCGA-EJ-A65E	1.14247	0	0.0280783	0.7348	0.902482	0.37408	3.938	0.157157	1.57688	3.12858	0	1.26348	1.17854
TCGA-EJ-A65F	0.205479	1	0.349577	0.801566	0.744917	0.0931465	0.863018	0.492413	3.62988	5.08784	0.0558371	7.44903	3.07879
TCGA-EJ-A65G	0.761644	0	0.0539454	0.614632	0.850232	0.0513357	7.09843	0.215669	2.75921	0.640373	0	0.585767	0.665181
TCGA-EJ-A65J	0.249315	0	0.540032	0.289451	0.758183	0.425493	2.76824	0.262717	1.01939	0.102352	0.0463753	1.95885	1.56504
TCGA-EJ-A65M	0.630137	0	0.0752303	0.75	0.614583	0.136674	2.71309	0.181826	2.72966	2.61762	0	1.93907	1.55536
TCGA-EJ-A6RA	0.967123	1	0.037762	0.376464	0.51237	0.150928	3.29823	0.16204	2.4421	1.46433	0	1.36873	1.24412
TCGA-EJ-A6RC	1.89863	0	0.0414283	0.501517	0.799073	0.157696	3.06828	0.530004	1.83477	0.789837	0.141798	1.64919	1.40555
TCGA-EJ-A7NF	0.591781	0	0.0962432	0.753882	0.596356	0.274762	1.52158	0.0641286	1.87443	2.63117	0.0549024	2.00157	1.58572
TCGA-EJ-A7NG	0.723288	0	0.103093	0.192708	0.686506	0.0858426	2.25988	0.402711	1.81187	0.227143	0	1.30956	1.20762
TCGA-EJ-A7NH	0.471233	0	0.0612822	0.366568	0.592957	0.571512	2.65541	0.234384	3.48249	2.93191	0	4.02888	2.33024
TCGA-EJ-A7NJ	0.539726	0	0.0444161	0.189772	0.55467	0.211337	1.11813	0.168693	1.1613	0.447367	0.0506749	1.22158	1.15159
TCGA-EJ-A7NK	0.808219	0	0.0701148	0.393188	0.551703	0.175148	1.38775	0.208482	1.87997	0.904829	0.0699954	1.63682	1.3988
TCGA-EJ-A7NN	0.539726	1	0.30883	0.649978	0.621299	0.182865	3.0789	0.28489	0.48704	4.35482	0	2.2561	1.70315
TCGA-EJ-A8FN	0.556164	0	0.00777402	0.193755	0.874974	0.0517856	5.75101	0.402483	1.91229	3.68016	0	0.932499	0.950467
TCGA-EJ-A8FS	0.591781	1	0.176027	1.00743	0.975954	0.217144	5.12266	0.0881846	3.10303	3.89069	0.104135	1.43991	1.28683
TCGA-EJ-AB20	0.358904	0	0	0.0480939	0.328354	0.128542	1.06776	0.697529	1.52902	0.242948	0	3.142	2.05033
TCGA-EJ-AB27	0.39726	0	0.0473823	0.109009	0.618582	0.291352	2.15023	0.181902	1.51696	1.04626	0.0291087	1.27172	1.18378
TCGA-FC-7708	0.0876712	0	0.0841944	0.195852	0.676691	0.26173	1.51949	0.568109	1.15008	1.45577	0.0896544	2.46722	1.79378
TCGA-FC-A5OB	0.747945	0	0.302787	0.0351	0.521569	0.0469063	0.0119888	0.128089	1.62315	1.50713	0.0562365	1.71323	1.44001
TCGA-FC-A66V	0.334247	0	0	0.392085	0.456488	0.0952668	1.28443	0.116734	1.02256	0.162052	0	1.00078	1.00056
TCGA-FC-A8O0	0.147945	0	0.104514	0.409334	0.65923	0.149187	1.9701	0.198473	1.55352	0.187979	0	1.11919	1.08351
TCGA-G9-6329	2.52877	0	0.0701649	0.624555	0.39129	0.0667706	0.371185	0.336616	0.799594	1.75416	0	2.27395	1.71103
TCGA-G9-6333	5.27397	0	0.244386	0.193803	0.574481	0.110996	2.4587	0.194296	1.28623	1.03495	0	1.23662	1.16132
TCGA-G9-6336	4.5726	0	0.218688	0.399701	0.494542	0.0971174	0.806726	0.180202	1.21746	0.954487	0	1.63818	1.39954
TCGA-G9-6339	4.47671	0	0.0395318	0.591161	0.443176	0.105334	1.36631	0.106943	1.86468	1.51305	0	1.5782	1.36636
TCGA-G9-6342	3.66575	0	0.17641	0.141831	0.574668	0.113722	1.1675	0.138021	1.5486	2.36433	0.0454476	1.54332	1.34671
TCGA-G9-6343	1.51781	0	0.0172285	0.143131	0.505848	0.15302	3.69595	0.117858	1.27168	0.65073	0.0917287	0.805389	0.85231
TCGA-G9-6347	4.70685	0	0	0.55276	0.45632	0	4.22445	0.178442	2.21889	1.17276	1.10703	1.38451	1.25369
TCGA-G9-6348	3.13425	0	0.0570739	0.047416	0.416823	0.063365	1.79365	0.392653	1.42118	0.682644	0.151938	1.66301	1.41306
TCGA-G9-6351	3.32877	0	0.0902612	0.820451	0.699155	0.0353684	2.11532	0.20307	1.13606	1.17652	0	1.08286	1.05857
TCGA-G9-6353	2.32329	0	0.0259427	0.206906	0.435096	0.172814	1.66519	0.121002	1.54208	0.431143	0.0414376	1.21768	1.14905
TCGA-G9-6354	4.11233	0	0	0.67849	0.59039	0	1.93122	0.0423246	1.93678	2.78002	0	1.15113	1.10509
TCGA-G9-6356	2.73973	0	0.033859	0.337554	0.503346	0.0751824	1.16257	0.371126	0.909361	1.47781	0	1.6626	1.41284
TCGA-G9-6361	2.76164	0	0.182363	0.638772	0.583236	0.16416	1.00699	0.416094	2.25646	4.45545	0.0787251	4.76277	2.52676
TCGA-G9-6362	2.25205	0	0	1.95069	0.452299	0.0511144	1.43055	0.143159	1.50673	0.521683	0.0612816	1.98343	1.57697
TCGA-G9-6363	2.72055	0	0.608826	0.834573	0.727899	0	1.42529	0.511147	1.43752	1.30309	0.121558	3.4522	2.15452
TCGA-G9-6364	2.30411	0	0.169495	0.101386	0.521786	0.180651	1.18318	0.499636	1.36023	1.55354	0	2.68872	1.88312
TCGA-G9-6365	2.20274	0	0.169298	0.255728	0.455314	0	1.2578	0.648467	1.40978	1.76979	0.0819443	3.22454	2.0788
TCGA-G9-6366	0.276712	0	0.406817	0.256396	0.635507	0.0622979	2.13365	0.139585	1.09534	1.7073	0.0746895	1.3371	1.22472
TCGA-G9-6369	2.33151	0	0.230076	0.307694	0.391937	0.037381	3.3201	0.0785215	1.59596	2.19019	0	1.29756	1.2001
TCGA-G9-6370	2.20822	0	0.0335622	0.0557658	0.34465	0.0372617	0.585711	0.393964	0.519344	0.211278	0	1.50304	1.32368
TCGA-G9-6371	2.31781	0	0.0343874	0.563206	0.546349	0.196343	0.740206	0.137478	1.48362	1.70704	0	1.6843	1.42455
TCGA-G9-6377	1.41918	0	0.0382373	0.381202	0.407036	0.072775	0.725425	0.193634	1.63224	3.02604	0.0436253	2.13265	1.64738
TCGA-G9-6378	1.81918	0	0.0668021	0.291364	0.698372	0.222497	1.37194	0.463475	1.38124	2.14468	0.0666883	2.27169	1.71004
TCGA-G9-6379	3.81644	0	0.00807449	1.04647	0.413088	0.0537871	3.25129	0.192072	1.76216	1.30124	0	1.49496	1.31902
TCGA-G9-6384	1.06849	0	0.0732432	0.0228185	0.539663	0.0914812	0.919684	0.386461	0.989256	3.27362	0	2.05141	1.60948
TCGA-G9-6385	0.975342	0	0.0259299	0.129252	0.513322	0.0345457	1.51427	0.215278	1.14838	0.561516	0	0.996151	0.997221
TCGA-G9-6496	2.77808	0	0.0341979	0.170466	0.682705	0.170853	4.89089	0.127605	2.56835	1.76529	0.0682793	0.900449	0.92634
TCGA-G9-6498	3.67671	0	0.00560649	1.45322	0.431486	0	5.67959	0.551764	2.6236	0.705869	0	2.27589	1.71189
TCGA-G9-6499	3.03836	0	0.0999469	0.445762	0.523025	0.140165	3.75713	0.161934	2.29602	1.81468	0	1.39631	1.26081
TCGA-G9-7509	3.18904	0	0.126877	0.599158	0.828826	0.0889658	1.89301	0.183764	1.19722	2.55586	0	1.15993	1.11098
TCGA-G9-7510	1.84658	0	0.117986	0.122526	0.647354	0.16374	1.97534	0.355412	1.37979	2.00539	0.0392618	1.67769	1.42099
TCGA-G9-7519	1.25205	0	0.0915001	0.152033	0.565351	0	2.89071	0.222873	1.20431	1.67681	0	0.959914	0.970791
TCGA-G9-7521	1.33425	0	0.505883	0.0869541	0.45883	0.174304	0.397241	0.512592	1.58004	6.98412	0	9.52225	3.39537
TCGA-G9-7522	1.23836	0	0.034155	0.255378	0.609674	0.142199	1.23936	0.318613	0.731265	1.3008	0	1.3429	1.2283
TCGA-G9-7523	0.887671	0	0.0250823	0.0500111	0.446331	0.167082	1.09324	1.34538	1.14029	0.517899	0.0400634	8.16411	3.19599
TCGA-G9-7525	1.40274	0	0.360725	0.0842862	0.569183	0	2.66298	0.312841	1.50675	2.98043	0	1.84371	1.50778
TCGA-G9-A9S0	1.17534	1	1.58049	0.162998	0.693407	0	2.42182	0.177939	4.61795	3.67782	0.0870508	10.1552	3.47964
TCGA-G9-A9S4	2.07397	0	0.576061	0.513845	0.364173	0.282752	1.17179	0.048081	5.38076	3.06905	0.0968556	8.76661	3.28786
TCGA-G9-A9S7	1.76164	0	0.255009	0.286007	0.537445	0.0849354	0.564427	0.112995	2.57512	4.49486	0	2.92365	1.9722
TCGA-H9-7775	0.120548	0	0.0315828	0.393577	0.625231	0.0701283	1.77001	0.503308	1.5167	4.63907	0	2.83761	1.94021
TCGA-H9-A6BX	1.56164	0	0.014608	0.291265	0.471147	0.0973089	0.478772	0.684755	1.10684	0.239092	0	2.75252	1.90786
TCGA-HC-7080	0.284932	0	1.00256	1.64445	1.00065	0.171241	3.71295	0.109909	2.12152	2.52447	0	3.24243	2.08489
TCGA-HC-7213	0.465753	1	0.13146	0.227926	0.307667	0.038074	0.681197	0.325241	1.25957	5.7569	0	3.84219	2.27566
TCGA-HC-7742	0.309589	0	0.248496	0.144032	0.44219	0.192479	1.24958	0.21294	0.90966	1.22234	0	1.79996	1.48541
TCGA-HC-7744	0.139726	0	0.545588	0.0849871	0.505653	0.113574	0.37737	0.206761	1.35552	6.21078	0	4.59988	2.4854
TCGA-HC-7747	0.156164	0	0.0452191	0.0322005	0.317552	0.0430316	0.714901	0.189821	1.02029	2.22847	0.051591	1.60824	1.38307
TCGA-HC-7817	0.0876712	0	0.688644	0.247719	0.568492	0.189167	1.13017	0.817898	1.51527	0.679312	0.0566986	7.35149	3.06203
TCGA-HC-7821	0.153425	0	0.1613	0.52678	0.413222	0.296409	1.00381	0.666731	1.4958	2.61904	0.0444209	6.5198	2.91069
TCGA-HC-8257	0.0794521	0	0.116462	0.397203	0.433568	0.408314	1.15841	0.354513	2.00165	3.85864	0	5.10839	2.61079
TCGA-HC-8258	0.180822	0	0.0745842	0.152372	2.20825	2.46241	1.2411	0.884997	3.98518	1.06503	1.95562	37.2907	5.25892
TCGA-HC-8259	0.336986	0	0.110585	0.498734	1.01085	0.175392	4.72942	0.117896	2.46424	1.60444	0.168223	0.75306	0.809875
TCGA-HC-8260	0.290411	0	0.137598	0.367438	0.618685	0.42556	1.29686	0.325478	1.57592	0.903316	0	2.53189	1.82044
TCGA-HC-8262	0.208219	0	0.140899	0.702336	0.77232	0.201124	1.47791	0.133784	2.83006	2.95235	0	2.14309	1.65218
TCGA-HC-8265	0.191781	0	0.152474	0	1.10471	0.94279	0.839685	0.65367	11.3671	2.89211	7.60337	329.164	8.36704
TCGA-HC-A632	0.167123	0	0.0378548	0.188695	0.222292	0.302598	0.715407	0.625035	4.24985	2.87866	0	10.9619	3.58037
TCGA-HC-A76W	0.583562	0	0.453001	0.337026	0.509828	0.225194	2.45771	0.782089	1.61625	3.84765	0	7.9908	3.16845
TCGA-HC-A76X	0.410959	0	0.0854273	1.6809	0.744072	0.299506	2.85536	0.125827	2.687	2.75114	0	2.64353	1.86534
TCGA-HC-A8D0	0.30137	0	0.137418	0.556553	0.511986	0.343272	1.33799	0.476706	2.27765	1.795	0	4.48943	2.45666
TCGA-HC-A8D1	0.460274	0	0.155426	0.387375	0.582535	0.258837	0.972499	0.366095	1.44304	1.859	0	2.65713	1.87071
TCGA-HC-A9TE	0.367123	0	1.00489	1.03792	0.509468	0.30153	2.90548	0.760063	1.74386	1.7325	0	14.3822	3.94319
TCGA-HC-A9TH	0.808219	0	0.983849	0.297223	0.52168	0.165499	0.651422	0.403266	0.853739	2.25216	0.158735	6.21632	2.85126
TCGA-HI-7168	0.843836	1	0.165011	0.246758	0.338898	0.549598	1.00204	0.692682	2.13369	1.80052	0	9.50225	3.39263
TCGA-HI-7169	5.33973	0	0	0.380399	0.243303	0.0564835	1.19103	0.24125	1.91836	0.0640534	0	1.7629	1.46619
TCGA-HI-7170	4.87671	0	0.0779773	0.0971732	0.445181	0.129859	1.33316	0.642543	1.15461	2.04531	0.0518963	3.18678	2.06584
TCGA-HI-7171	0.59726	1	0.921022	1.73764	0.53461	0.366649	0.468561	0.355991	2.95651	4.89706	0.0293053	24.4494	4.66956
TCGA-J4-8198	0.268493	0	0.151647	0.365765	0.847634	0.814657	2.20712	0.456333	1.80628	4.52065	0.039068	6.1199	2.83186
TCGA-J4-8200	0.536986	0	0.0873518	0.100482	0.57692	0.268561	1.68745	0.313407	2.51694	1.33665	0	2.21933	1.68676
TCGA-J4-A67K	1.8137	0	0.0439235	2.4084	0.540144	0.0417987	1.54375	0.131702	3.29793	2.30683	0.0501128	3.79361	2.26111
TCGA-J4-A67L	1.41918	0	0.242917	0.443	0.562731	0.0394672	2.89511	0.179625	1.03378	1.29794	0	1.12976	1.09069
TCGA-J4-A67M	1.33699	0	0.0554086	0.859273	0.447798	0.0410108	2.65718	0.264181	2.11228	1.89129	0	1.94664	1.55907
TCGA-J4-A67N	1.21096	1	0.103246	4.48482	0.508519	0.147377	5.16056	0.0997525	2.18003	2.69263	0	4.99585	2.58396
TCGA-J4-A67O	1.34521	0	0.00712684	1.24338	0.58337	0	4.55027	0.176178	1.6276	1.13058	0	0.968822	0.977332
TCGA-J4-A67Q	1.70959	0	0.0262523	1.00326	0.624814	0	10.9805	0.26122	2.81093	0.881393	0.279548	0.58205	0.661795
TCGA-J4-A67R	1.24384	0	0.0712795	2.27396	0.591388	0.0474819	2.51214	0.189504	1.95874	0.628196	0	2.09053	1.62786
TCGA-J4-A67S	1.43288	0	0.135925	2.18898	0.711664	0.0696494	3.31113	0.0658367	2.39342	0.737183	0	1.59669	1.37667
TCGA-J4-A67T	0.50137	0	0.0526643	0.656289	0.704322	0.263112	2.69557	0.12896	2.6415	0.348104	0.105149	1.36192	1.23996
TCGA-J4-A6G1	1.10959	0	0.0795052	0.540421	0.583591	0	0.842951	1.06192	2.11729	0.527793	0	5.56096	2.71391
TCGA-J4-A6G3	1.44658	0	0.177162	0.48169	0.639463	0.268214	0.55528	0.341798	1.34922	1.86551	0	2.65656	1.87049
TCGA-J4-A6M7	0.764384	0	0.082038	0.73024	0.861565	0.273242	1.66115	0.28425	2.29503	2.25757	0.046799	2.09894	1.63178
TCGA-J4-A83I	0.764384	0	0.137826	1.08779	0.664238	0.57382	0.420435	0.318748	2.27676	2.57397	0.0458639	6.0246	2.81242
TCGA-J4-A83J	0.849315	0	0.446674	0.190846	0.918324	0.170026	4.65535	0.229173	1.87607	3.27782	0.0509615	1.35894	1.23814
TCGA-J4-A83K	0.564384	0	0.0664877	0.441895	0.720967	0.369083	1.75933	0.21708	3.13972	1.88346	0.0442497	2.48124	1.7996
TCGA-J4-A83L	0.865753	0	0.105385	0.379392	0.964991	0.390004	3.78291	0.2485	2.52732	1.00248	0.046758	1.26876	1.1819
TCGA-J4-A83M	1.19726	0	0.254442	1.04636	0.691889	0.169493	1.42417	0.178016	2.6237	2.19438	0.254008	2.88639	1.95843
TCGA-J4-A83N	1.69041	0	0.037043	0.997099	0.677294	0.148054	1.12893	0.148588	2.34421	2.83558	0	2.12126	1.64213
TCGA-J4-AATV	0.980822	0	0.115865	0.449207	0.652897	0.38591	2.72343	0.165129	2.21194	0.583507	0.0514079	1.65761	1.41013
TCGA-J4-AATZ	0.216438	0	0.211471	0.196115	0.603837	0.294841	1.47368	0.114692	2.2174	3.36832	0	2.38575	1.75948
TCGA-J4-AAU2	0.832877	0	0.0476035	0.779664	0.760866	0.0906013	4.70663	0.183971	2.04657	1.54116	0	0.899307	0.925473
TCGA-J9-A52B	0.232877	0	0.329135	0.673081	0.24028	0.22487	1.49435	0.299159	2.4362	7.94774	0	11.0572	3.59182
TCGA-J9-A52C	0.487671	0	0.228768	0.4958	0.44912	0.132514	1.7612	0.556709	1.25252	0.45082	0	2.90396	1.96494
TCGA-J9-A52E	0.243836	0	0.0850404	0	0.404798	0.226594	0.984562	0.674301	3.66642	0.963608	0	5.77632	2.7605
TCGA-J9-A8CK	0.879452	0	0.269989	0.706553	0.342311	0.0449625	0.706758	0.62335	2.7264	1.97155	0.0539059	6.92397	2.98622
TCGA-J9-A8CL	0.361644	1	0.0757678	0.209822	0.477509	0.280398	1.04634	0.879569	3.20735	5.34202	0.201703	14.1706	3.92321
TCGA-J9-A8CM	0.942466	1	0.0249968	0.207669	0.433688	0	0.205703	0.57518	2.40528	3.65069	0.133089	4.46759	2.4509
TCGA-J9-A8CN	3.38904	0	0.0643684	0.427809	0.854287	0.19057	4.94385	0.193481	2.17144	2.73739	0.114238	1.00615	1.00443
TCGA-J9-A8CP	1.05753	0	0.0634191	0.983499	0.470217	0.0938795	2.02156	0.345101	1.70326	1.68564	0.0562765	2.41326	1.77115
TCGA-KC-A4BL	0.528767	1	0.266552	0.359103	0.556045	0.575871	0.82793	0.460343	2.23723	1.1247	0.172604	6.13526	2.83497
TCGA-KC-A4BN	4.9726	0	0.145514	0.170669	0.812986	0.399133	2.16417	0.0638786	2.37501	0.926802	0	1.27619	1.18662
TCGA-KC-A4BR	2.8	0	0.239158	0.340609	0.560845	0.182071	1.49496	0.404763	2.18034	0.791476	0	2.66224	1.87272
TCGA-KC-A4BV	3.63836	1	0.467164	1.93324	0.696019	0	2.4762	0.53035	1.60381	2.97414	0	5.10246	2.60939
TCGA-KC-A7F3	1.82192	0	0.131482	0.218466	0.786856	0.125121	2.89418	0.146015	2.39537	1.59232	0	1.04404	1.03142
TCGA-KC-A7F5	0.249315	0	0.469472	1.92343	0.539297	0.471241	3.30676	0.0569929	3.89484	2.3805	0.102723	7.17426	3.03109
TCGA-KC-A7F6	0.720548	0	0.219273	0.489969	0.484372	0.302205	2.32366	0.232761	5.95497	2.01816	0.422702	6.70105	2.94505
TCGA-KC-A7FA	1.63836	0	0.0822291	0.239101	0.708756	0.410819	3.54672	0.178983	2.74228	1.41488	0.164178	1.69259	1.429
TCGA-KC-A7FD	0.739726	0	0.11087	0.81444	0.684025	0.116613	0.412306	0.0979816	1.79968	1.19017	0.0466028	1.51771	1.33211
TCGA-KC-A7FE	0.964384	0	0.0739367	0.167523	0.674284	0.268647	3.6449	0.652094	1.54579	0.473901	0	1.99483	1.58247
TCGA-KK-A59V	7.83288	0	0.29389	0.529011	0.668236	0.0543808	4.21842	0.289385	7.36601	2.17897	0.0651977	4.56335	2.47595
TCGA-KK-A59Y	3.72329	0	0.549942	0.913764	0.716476	0.116297	3.68584	0.16286	2.12396	1.12101	0	1.83186	1.50175
TCGA-KK-A59Z	5.14795	0	0.191545	0.840218	0.720893	0.204152	2.89596	0.339496	2.3998	6.23155	0.73428	4.98741	2.58193
TCGA-KK-A5A1	6.47671	0	0.0438306	0.0728274	0.285982	0.0973239	0.696504	0.446352	3.09495	6.45649	0.466731	8.00061	3.17002
TCGA-KK-A6DY	9.65479	0	0.184534	0.666096	0.702037	0.127164	1.63051	0.219629	2.53973	3.23663	0.0508193	2.42871	1.77767
TCGA-KK-A6E0	2.57808	1	0.180067	0.897579	0.722492	0.184537	2.86534	0.151823	2.46487	5.30148	0	2.68051	1.8799
TCGA-KK-A6E1	4.54521	0	0.665933	0.186487	0.627453	0.348901	0.821692	0.143088	2.09208	4.67256	0	5.22227	2.63744
TCGA-KK-A6E2	12.6137	0	0.305111	0.388311	0.538603	0.0432438	0.862112	0.184701	2.14762	4.83855	0.103691	3.21773	2.07647
TCGA-KK-A6E3	5.63288	0	0.0148828	0.704767	0.418768	0	4.00359	0.20825	1.02442	1.91125	0	1.07305	1.05176
TCGA-KK-A6E4	7.54247	0	0.0677927	2.15044	0.795093	0.0821077	2.25599	0.057491	2.46966	2.7468	0	2.00853	1.58906
TCGA-KK-A6E5	4.10411	0	0.0281688	0.947786	0.758146	0.0938212	2.66176	0.246348	3.2729	2.83721	0.112483	2.10173	1.63307
TCGA-KK-A6E6	9.44384	0	0.427319	1.69682	0.66696	0.0964924	1.26396	0.452673	1.83569	2.58971	0	5.42186	2.68299
TCGA-KK-A6E7	5.58904	0	0.0945668	0.415929	0.607534	0.185278	1.5059	0.101189	0.519438	0.336174	0	0.92635	0.94587
TCGA-KK-A6E8	4.84932	0	0.0526809	0.492371	0.511196	0.263195	4.4006	0.0982862	3.51374	2.48724	0	1.86478	1.51842
TCGA-KK-A7AQ	3.33425	0	0.212725	1.44917	0.520487	0.0472345	4.75061	0.155444	4.30571	2.39257	0	2.79828	1.92535
TCGA-KK-A7AU	0.567123	0	0.0488518	1.46107	0.57727	0.284742	1.73107	0.0227856	1.76602	5.62775	0	3.26373	2.09212
TCGA-KK-A7AV	2.25205	0	0.14321	0.71386	0.807611	0.224465	3.47096	0.44793	2.50373	1.99396	0	2.28502	1.7159
TCGA-KK-A7AW	0.558904	1	0.010049	3.05555	0.458221	0	2.1301	0.0656189	2.93838	1.72065	0	3.40063	2.13771
TCGA-KK-A7AY	3.07945	0	0.0757924	0.425027	0.482581	0.12622	2.00017	0.0972161	2.1687	3.29214	0	1.84003	1.50591
TCGA-KK-A7B0	1.66027	0	0.0418876	0.800388	0.487599	0.139514	4.20771	0.166067	2.995	4.32446	0	2.33652	1.73834
TCGA-KK-A7B1	2.91233	0	0.338565	0.158217	0.644825	0.211435	3.0443	0.379982	2.4473	2.34443	0.168994	2.77864	1.91787
TCGA-KK-A7B2	1.89589	0	0.127592	1.11302	0.376045	0.106243	3.53689	0.278963	1.78289	1.36545	0	2.17621	1.66731
TCGA-KK-A7B3	1.74521	0	0.410812	1.22297	0.691681	0.0760157	2.51605	0.391208	2.60001	1.19248	0	3.21346	2.075
TCGA-KK-A7B4	1.74521	1	0.452259	0.632324	0.529976	0.293918	0.347443	0.285546	3.6198	4.99964	0.0880953	9.86949	3.44221
TCGA-KK-A8I4	3.16438	0	0.2744	0.714987	0.503544	0.290799	2.6014	0.54976	3.66707	2.07285	0.049806	6.86565	2.97557
TCGA-KK-A8I5	6.99452	0	0.136261	0.466962	0.888428	0.22692	3.41468	0.333664	2.84921	0.814886	0	1.46966	1.30431
TCGA-KK-A8I6	1.83014	0	0.299879	1.05882	0.633678	0.208084	1.31365	0.262257	2.76687	2.97324	0.249474	4.50572	2.46093
TCGA-KK-A8I7	2.98082	0	0.0269944	0.235478	0.519384	0.269729	1.1605	0.352542	2.43786	2.61696	0	3.08446	2.03014
TCGA-KK-A8I8	2.12055	0	0.122751	0.524467	0.606538	0.116813	1.42564	0.224926	5.4551	6.07147	0.210072	6.63133	2.93193
TCGA-KK-A8I9	1.97534	0	0.104227	0.599471	0.59029	0.267037	3.54912	0.441265	2.9604	1.71601	0	2.95286	1.9829
TCGA-KK-A8IA	3.94247	0	0.30101	1.17307	0.497899	0.218742	0.58704	0.201662	2.10552	3.83112	0.0874174	5.16532	2.62418
TCGA-KK-A8IC	2.90411	1	0.448653	0	0.349284	0.37358	0.567598	0.450495	1.32998	0.862986	0.0995309	5.07488	2.60286
TCGA-KK-A8ID	5.40548	0	0.543337	0	0.599026	1.10155	1.46806	0.0743746	1.70169	1.53173	0	6.1287	2.83364
TCGA-KK-A8IF	1.77534	1	0.196595	1.37196	0.642821	0.523837	2.251	0.192563	11.0618	4.75234	0	33.5	5.10853
TCGA-KK-A8IG	6.05753	0	0.059555	0.259755	0.508354	0.198359	2.58563	0.482639	1.3585	4.46137	0	3.10995	2.03912
TCGA-KK-A8IH	4.47945	0	0.538333	0.429348	1.04416	0.358604	3.01548	0.286244	2.20607	1.57243	0.25796	2.22119	1.68759
TCGA-KK-A8IJ	4.27123	0	0.144886	0.361106	0.813009	0.13161	2.29861	0.175089	1.61647	1.34323	0	1.0211	1.01514
TCGA-KK-A8IK	4.28219	0	0.023468	0.233961	0.737767	0.677424	2.85687	0.021892	3.90694	5.86994	0	3.95235	2.30811
TCGA-KK-A8IM	3.93973	0	0.0693813	0.276676	0.496933	0.277305	0.992272	0.453054	2.03246	3.37181	0.0554105	4.19432	2.37693
TCGA-M7-A71Y	0.432877	0	0.0264475	0.615218	0.660833	0.176176	0.908086	0.291945	1.56644	2.17546	0	1.97396	1.57238
TCGA-M7-A71Z	0.572603	0	0.2062	0.616705	0.530512	0.0457857	1.4394	0.0384705	3.22009	3.99799	0.0548929	2.57397	1.83753
TCGA-M7-A720	0.827397	0	0.0873695	0.116136	0.523419	0.1164	0.956984	0.13312	1.00387	0.234667	0	1.01948	1.01399
TCGA-M7-A721	0.558904	0	0.118226	0.147331	0.59498	0.442996	3.51629	0.244699	1.39968	1.97226	0	1.76703	1.46834
TCGA-M7-A722	1.53151	1	0.0326745	2.2395	0.501485	0	4.67997	0.0495305	5.06044	1.72779	0	2.68223	1.88058
TCGA-M7-A723	0.169863	0	0.0545737	0.194309	0.388448	0.103867	2.52202	0.261817	1.79711	0.431888	0	1.40907	1.26848
TCGA-M7-A724	1.32329	0	0.598533	1.42332	0.545969	0.21947	3.50591	0.0742744	2.46413	0.857267	0	2.94586	1.98034
TCGA-M7-A725	0.263014	0	0.789277	1.21056	0.525456	0.294135	0.634317	0.164761	1.13092	4.97553	0.0440802	8.19978	3.2016
TCGA-MG-AAMC	0.473973	0	0.104223	1.51527	0.681959	0.115712	2.84658	0.0648163	3.67969	1.39968	0	1.99423	1.58218
TCGA-QU-A6IL	0.265753	0	0	1.21646	0.573841	0	8.56219	0.0731733	6.52941	1.71182	0	1.41386	1.27134
TCGA-QU-A6IM	3.41644	0	0	3.30323	0.542958	0	11.9824	0.0312999	2.60497	1.0561	0	0.777887	0.830164
TCGA-QU-A6IN	9.55342	0	0.0341963	1.12502	0.927978	0.136676	4.43652	0.0861295	5.44117	0.947184	0	1.42967	1.28076
TCGA-QU-A6IO	3.93425	0	0	3.16914	0.580863	0.175005	11.0483	0.0686208	3.36158	2.73874	0	1.5445	1.34738
TCGA-QU-A6IP	7.17808	0	0.0247306	0.657465	0.731621	0.32948	2.47022	0.173024	3.03508	1.43227	0	1.86988	1.52099
TCGA-SU-A7E7	0.306849	0	0.230033	0.451709	0.634161	0.232172	0.718027	0.338135	1.72956	1.63238	0	2.71814	1.89458
TCGA-TP-A8TT	0.991781	0	0.123109	0.278937	0.821507	0	1.734	0.652511	1.36754	1.69088	0	1.86376	1.51791
TCGA-TP-A8TV	0.682192	0	0.3243	1.02512	0.805802	0.368829	4.95587	0.15495	3.11899	5.47721	0	3.40124	2.13791
TCGA-V1-A8MF	3.43562	0	0.209487	1.3488	0.475677	0.0581447	3.43295	0.382696	4.6249	1.4726	0	4.64617	2.49727
TCGA-V1-A8MG	2.34795	0	0.136497	1.20377	0.735679	0.209828	2.74408	0.499527	6.84631	5.182	0.0838549	12.5896	3.76443
TCGA-V1-A8ML	1.2274	0	0.0518391	0.701377	0.611128	0.246656	2.67303	0.300509	3.63936	2.55472	0	3.13078	2.04641
TCGA-V1-A8MM	2.71233	1	0.120052	2.21769	0.622036	0.282251	1.94179	0.253625	11.4928	1.9916	0	27.3742	4.82651
TCGA-V1-A8MU	3.83288	0	0.14356	0.602614	0.692433	0.100664	2.43137	0.472243	1.99972	2.32115	0.301718	2.57662	1.8386
TCGA-V1-A8WL	3.76712	0	0.0925131	0.599494	0.851928	0.184879	5.00886	0.474652	2.78412	3.30792	0	2.01903	1.59409
TCGA-V1-A8WN	1.30411	0	0.190675	0.288017	0.66189	0.500363	1.05262	0.20482	1.82519	2.66252	0	3.05366	2.01923
TCGA-V1-A8WS	1.29863	0	0.518215	0.485938	0.601448	0.581032	0.637705	0.0717942	2.63646	3.1524	0.0409768	5.90847	2.78837
TCGA-V1-A8WV	1.87945	0	0.219784	0.525868	0.89366	0.4685	0.860664	0.258331	8.10601	4.56023	3.44035	31.983	5.04365
TCGA-V1-A8WW	0.287671	0	2.18184	0.722758	0.549816	0.0919874	1.33426	0.254414	2.18104	1.82552	0.0551423	19.1598	4.33341
TCGA-V1-A8X3	0.553425	0	0.075764	0.723849	0.658649	0.294403	0.757844	0.326877	2.35149	3.19551	0	3.63923	2.21389
TCGA-V1-A9O5	0.339726	1	1.5852	0.297642	0.42455	0.489797	0.15914	0.312971	2.57226	2.78345	4.72716	94.2393	6.57349
TCGA-V1-A9O7	2.52329	1	0.1211	0.217313	0.562438	0.354945	0.795868	0.643917	3.11974	0.963596	0.0773722	5.72826	2.75023
TCGA-V1-A9OA	1.74247	0	0.0404778	1.16017	0.301621	0.269637	0.344585	0.391755	3.22357	2.49716	0	7.57266	3.09974
TCGA-V1-A9OF	3.24384	0	0.0494437	1.51985	1.05213	0.384256	5.52796	0.0960902	1.82919	3.38228	0.329063	1.28445	1.19185
TCGA-V1-A9OH	3.43288	0	0.0642514	0.823561	0.457333	0.122286	0.218787	0.28684	2.20886	2.81973	0	3.46524	2.15874
TCGA-V1-A9OL	0.358904	0	1.76936	0.0955204	0.508649	0.21275	0.304511	0.238345	2.83574	1.80143	0	15.2626	4.02348
TCGA-V1-A9OQ	1.01644	0	0.0927085	0.462124	0.696546	0.137237	4.34948	0.230621	1.74788	1.71192	0	1.04558	1.03251
TCGA-V1-A9OX	0.70137	0	0.0299213	1.11861	0.772036	0.0498291	5.94766	0.226784	2.30304	1.50686	0.119481	0.923518	0.943747
TCGA-V1-A9OY	0.465753	0	0.114029	0.985229	0.769372	0.354476	2.7698	0.496402	1.85374	1.85678	0.121424	3.1866	2.06578
TCGA-V1-A9Z8	0.512329	0	0.0340511	0.0848671	0.727112	0	1.83345	0.547936	1.99862	0.600194	0.0679862	1.4804	1.31057
TCGA-V1-A9Z9	0.808219	0	0.0877239	0.612187	0.729774	0.58436	6.00416	0.351881	1.89106	3.13667	0.140119	2.4092	1.76943
TCGA-V1-A9ZG	3.06027	0	0.658979	0.142818	0.565921	0.343542	0.380493	0.812507	1.13742	2.12107	0.0457639	10.2243	3.48856
TCGA-V1-A9ZI	0.235616	1	0.375304	0.748311	0.32279	0.416673	1.66137	0.297586	12.5962	5.35518	0.199822	79.7911	6.33612
TCGA-V1-A9ZK	2.87397	0	0.520241	0.142486	0.569692	0.190413	1.33837	0.15999	2.03468	2.67756	0	2.82297	1.93469
TCGA-VN-A88I	0.736986	0	0.0805436	0.579923	0.525523	0.357687	0.807557	1.11032	1.83847	1.1042	0	10.6843	3.5465
TCGA-VN-A88K	2.12603	0	0.127975	0.738638	0.683179	0.179471	1.0149	0.298451	3.39272	2.62885	0	3.42267	2.14492
TCGA-VN-A88L	1.07945	0	0.13061	1.44678	0.695636	0.241679	1.72959	0.35198	1.33964	1.24245	0.0579502	2.6504	1.86805
TCGA-VN-A88N	0.482192	0	0.557945	0.583706	0.62972	0.275309	3.95226	0.138151	2.04356	0.242827	0.0550118	1.8539	1.51293
TCGA-VN-A88O	1.31781	0	0.0408817	0.577385	1.0215	0.317716	4.84332	0.17797	2.94853	3.05394	0.0544161	1.19946	1.13715
TCGA-VN-A88P	2.51233	0	0.0668255	0.166552	0.654025	0.278218	2.36797	0.502599	2.95956	3.76503	0.133424	3.96883	2.31291
TCGA-VN-A88Q	2.74247	0	0.338368	0.681841	0.557275	0.0479572	1.40348	0.114169	2.14354	2.86425	0	2.29278	1.7193
TCGA-VN-A88R	1.25753	0	0.0728298	0.862207	0.751264	0.18193	2.94497	0.140124	1.82647	2.38405	0	1.34542	1.22985
TCGA-VN-A943	0.361644	0	0.171607	0.513245	0.857576	0.152418	5.49289	0.0320165	2.41127	1.32515	0	0.671021	0.74073
TCGA-VP-A875	2.20548	0	0.263284	1.02709	0.686206	0.686281	1.07193	0.0640704	5.85762	3.18509	0.182842	10.6856	3.54666
TCGA-VP-A876	7.05753	0	0.121499	1.12475	0.729685	0.520296	1.8396	0.117388	3.42675	4.15203	0	4.76939	2.52842
TCGA-VP-A878	0.268493	0	0.348004	0.884354	0.728542	0.454546	2.92768	0.346913	2.789	3.10997	0	4.94513	2.57171
TCGA-VP-A87B	6.32603	0	0.146967	2.04353	1.10459	0.360685	10.0682	0.0938037	3.20696	2.62944	0.185327	1.01026	1.00738
TCGA-VP-A87C	4.63014	0	0.0827311	0.996607	0.771355	0.275551	1.23836	0.842497	2.83995	3.36784	0.11012	8.71499	3.28021
TCGA-VP-A87D	3.27123	1	0.0924306	0.652713	0.784692	0.667023	0.485227	0.129335	1.74264	7.8939	0	6.20495	2.84899
TCGA-VP-A87E	5.58082	0	0.0761762	0.341743	0.694708	0.152231	2.52908	0.600462	2.00388	0.287722	0.121674	2.09003	1.62762
TCGA-VP-A87H	1.81644	0	0.268889	0.493806	0.809006	0.424224	4.02388	0.145219	6.12794	5.57695	0.0565118	5.94442	2.79586
TCGA-VP-A87J	3.55068	0	0.130479	0.561707	0.639821	0.15803	0.313032	0.163211	1.826	2.62841	0.0473661	2.1366	1.6492
TCGA-VP-AA1N	1.48493	0	0.212899	0.414141	0.401946	0.276721	2.01131	0.230087	2.12793	0.78452	0.082941	2.57494	1.83792
TCGA-WW-A8ZI	0.482192	0	0.234878	0.990672	1.09312	0.842481	1.20739	0.2486	2.07755	3.00266	0.0721471	4.66721	2.50264
TCGA-X4-A8KQ	3.09863	0	0.0540265	0.48475	0.492708	0.143956	2.04206	0.393107	2.34083	2.23107	0	2.69711	1.8864
TCGA-X4-A8KS	2.31781	0	0	1.5503	0.580338	0.115098	5.97921	0.217595	3.70166	0.587356	0.0689961	1.61145	1.38485
TCGA-XA-A8JR	0.326027	0	0.0468663	0.428293	0.79922	0.260161	5.01371	0.309676	2.43821	1.47514	0.062382	1.22115	1.15131
TCGA-XJ-A83F	2.08767	0	0.129331	0.730634	0.713436	0.287174	5.7178	0.148797	2.09329	1.71515	0.137719	1.17114	1.11846
TCGA-XJ-A83G	3.16986	0	0.0988569	0.591326	0.714644	0.197557	5.56272	0.0922182	2.04666	1.74248	0.0789509	0.872648	0.90508
TCGA-XJ-A83H	3.50685	0	0.0282942	0.188051	0.551737	0.125652	2.26415	0.118774	1.83686	2.13738	0	1.20281	1.13935
TCGA-XJ-A9DI	4.00274	0	0.0495261	0.246872	0.495731	0.384897	0.24594	0.438902	2.03484	1.33023	0	3.83064	2.27221
TCGA-XJ-A9DK	0.753425	0	0.135634	0.300486	0.673785	0.451753	1.76404	0.400664	2.8346	0.436402	0	3.09894	2.03525
TCGA-XJ-A9DQ	0.249315	0	0.112841	0.437484	0.574503	0.250559	2.9352	0.289475	2.23449	0.994487	0	1.86846	1.52027
TCGA-XJ-A9DX	2.16438	0	0.285766	0.0347428	0.668195	0.510719	1.26975	0.230815	3.18723	0.438762	0.0556642	3.16268	2.05751
TCGA-XK-AAIR	2.66301	0	0.0947601	0.134957	0.647389	0.045088	3.08269	0.42304	1.26407	2.93149	0.0540564	1.50463	1.3246
TCGA-XK-AAIV	2.62466	0	0.0597299	0.774111	0.342776	0.159153	0.122034	0.841352	3.81816	3.0682	0	14.3193	3.93728
TCGA-XK-AAIW	2.66301	0	0.297791	0.22406	0.714876	0.112284	0.583544	0.091724	3.16896	1.8534	0	1.96728	1.56914
TCGA-XK-AAJ3	2.37808	0	0.199033	0.992119	0.606684	0.245524	5.33407	0.271624	2.70224	4.67762	0.117745	3.09824	2.03501
TCGA-XK-AAJA	2.54795	0	0.0667649	1.02218	1.21776	0.825955	8.47269	0.151255	4.99513	0.0600417	0.228518	1.47511	1.30749
TCGA-XK-AAJP	2.43562	0	0.548049	0.401743	0.610716	0.930584	3.68666	0.152872	1.50517	4.03179	0.042911	6.40979	2.88943
TCGA-XK-AAJR	0.358904	1	0.140001	0.180093	0.56857	0.210586	1.97226	0.202218	1.14223	1.22816	0.108203	1.39979	1.26291
TCGA-XK-AAJT	3.08493	0	0.107991	1.21117	0.483416	0.179841	3.03374	0.346289	2.02399	0.645821	0.107807	2.52447	1.81741
TCGA-XK-AAJU	3.30411	0	0.0242194	0.321936	0.718291	0.322668	1.76625	0.188274	1.81355	0.121971	0	1.23804	1.16223
TCGA-XK-AAK1	1.68219	0	0.082206	0.546362	0.688747	0.182535	3.80232	0.115028	1.80574	2.10448	0	1.07963	1.05632
TCGA-XQ-A8TB	2.10959	0	0.160945	0.244166	0.677076	0.419522	1.9122	0.404716	2.12082	2.74876	0.391198	3.8004	2.26315
TCGA-Y6-A8TL	2.12329	0	0.0920147	0.412799	0.845291	0.183883	4.51972	0.570806	2.79367	2.08527	0.146973	2.10591	1.63502
TCGA-Y6-A9XI	1.4411	0	0.0538872	0.345357	0.703766	0.358962	1.9267	0.132852	1.51572	4.90423	0	2.13183	1.64701
TCGA-YL-A8HJ	4.4137	0	0.205187	0.223736	0.51488	0.683412	1.18997	0.756658	2.27866	1.08178	0.204837	10.3267	3.50166
TCGA-YL-A8HK	3.76986	1	0.203932	0.349435	0.55284	0.976396	0.542518	0.538014	2.32933	1.4282	0.101792	11.9135	3.6908
TCGA-YL-A8HL	3.2137	0	0.0740406	0.268414	0.586898	0.358699	0.744902	0.131858	1.71317	3.49146	0	2.43576	1.78063
TCGA-YL-A8HM	3.07945	0	0.136136	1.22794	0.667629	0.518202	3.6368	0.217704	2.47324	4.2115	0.103546	4.30261	2.4067
TCGA-YL-A8HO	2.92603	0	0.184289	0.131232	0.484096	0.233832	3.26468	0.523927	2.52392	1.10488	0.0700859	2.99991	1.99997
TCGA-YL-A8S8	1.86027	1	0.463349	0.164975	0.865738	0.92596	2.76112	0.398271	6.06438	6.38368	0.158592	23.3884	4.60812
TCGA-YL-A8S9	5.04658	0	0.0907214	0.193808	0.524666	0.690661	1.00951	0.0483595	2.60711	2.92077	0.0517525	3.82692	2.2711
TCGA-YL-A8SA	1.40274	0	0.661611	0.610728	0.806678	0.0544103	2.78831	0.0914342	1.08523	3.78441	0	1.74952	1.45918
TCGA-YL-A8SB	3.79178	0	0.0810318	0.269279	0.764524	0.224909	1.24167	0.368502	1.50251	2.4825	0	1.95146	1.56143
TCGA-YL-A8SC	3.45479	0	0.969897	1.98046	0.518549	0.272445	0.641632	0.305222	1.71158	3.23671	0.0933249	14.568	3.96051
TCGA-YL-A8SI	3.89863	0	0.0845755	0.344932	0.653303	0.153651	3.16139	0.286894	2.24002	0.851859	0	1.34433	1.22918
TCGA-YL-A8SJ	2.06027	1	0.280942	0.297057	0.511289	0.737242	0.340628	0.671073	1.35371	4.99485	0	15.5208	4.04621
TCGA-YL-A8SK	3.16438	0	0.112375	1.0853	0.656141	0.280713	1.33929	0.393106	2.45469	0.831207	0.112183	3.40641	2.1396
TCGA-YL-A8SL	2.1863	0	0.316048	1.61291	0.415102	0.300758	5.53472	0.115824	4.77811	1.66744	0	4.42598	2.43988
TCGA-YL-A8SO	8.89589	0	0.0541743	0.540084	0.587014	0.309321	4.54593	0.274339	5.0752	2.08517	0.185424	3.30373	2.10559
TCGA-YL-A8SP	5.94521	0	0.609177	0.6574	0.670521	0	0.935597	0.257771	4.13852	4.55436	0.0501559	6.2496	2.8579
TCGA-YL-A8SQ	0.90137	1	0.144581	0.635907	0.58455	0.509881	2.55574	0.380815	2.47778	8.22352	0	9.26014	3.35898
TCGA-YL-A8SR	0.583562	0	0.092364	0.42499	0.842337	0.283971	4.02821	0.33139	1.64534	3.52443	0	1.60613	1.38191
TCGA-YL-A9WH	1.16986	0	1.22913	0.0967396	0.348225	0.301652	0.313905	0.271561	2.82361	1.41719	0.206659	12.42	3.74631
TCGA-YL-A9WI	3.44932	0	0.414277	0.535381	1.12626	0.153314	3.21322	0.186071	7.78189	3.96017	0.245079	4.84455	2.54709
TCGA-YL-A9WJ	0.208219	1	0.187617	0.512859	0.663677	0.806313	2.28756	0.361327	2.82892	2.30118	0	6.33877	2.87554
TCGA-YL-A9WK	2.76438	1	0.163314	0.305276	0.558519	0.181316	0.782032	0.787125	5.90753	4.26652	0.326072	17.7611	4.22967
TCGA-YL-A9WL	2.0274	1	2.37158	1.23687	0.319482	0.0953597	1.44207	0.131314	3.80143	3.85699	0.0762185	53.2787	5.76232
TCGA-YL-A9WX	4.12603	1	0.114619	0.214254	0.781852	0.349948	1.32539	0.461102	1.76089	1.99626	0.0381414	2.63402	1.86157
TCGA-YL-A9WY	2.09589	1	0.264866	0.0808333	0.45088	0.720151	0.395738	0.552146	1.84017	3.37555	0.0431698	11.004	3.58544
TCGA-ZG-A8QZ	0.843836	0	0.303547	0.611674	0.604797	0.129066	0.797214	0.379558	1.54732	4.03313	0	3.88299	2.28776
TCGA-ZG-A9L1	3.14247	0	0.0222796	1.22162	1.063	0.148412	0.597443	0.472822	0.873776	10.4628	0.0889665	5.32558	2.6612
TCGA-ZG-A9L2	0.493151	1	0.0873389	0.279873	0.596688	0.0415569	1.74194	1.06207	1.15176	2.02643	0.0996459	4.86117	2.55119
TCGA-ZG-A9L4	3.03562	0	0.760946	0.51335	0.414877	0.0762246	0.292235	0.768554	1.50507	2.43473	0	11.2706	3.61713
TCGA-ZG-A9L5	2.33973	0	0.0756824	1.44614	0.33575	0.532156	0.286346	0.260828	1.94288	8.0887	0.167897	15.9125	4.08002
TCGA-ZG-A9L6	1.81918	1	0.104904	0.485563	0.633354	0.199658	1.07803	0.61861	1.31143	1.20755	0	3.03109	2.01117
TCGA-ZG-A9L9	0.139726	0	0.12276	0.407948	0.233011	0.0545167	1.54667	0.461882	2.74677	2.59657	0.0653606	4.62529	2.49193
TCGA-ZG-A9LB	1.32877	0	0.083648	0.57332	0.281417	0	0.587474	0.209707	7.74393	1.18479	0.334022	7.64447	3.11178
TCGA-ZG-A9LM	0.331507	0	0.895111	0.216896	0.642935	0.207037	2.0955	0.466788	1.69821	5.1496	0.0496437	7.79425	3.13656
TCGA-ZG-A9LN	0.315068	0	0.121405	0	0.494025	0.0951441	1.16118	0.62955	3.52863	1.97808	0.171104	4.80689	2.53777
TCGA-ZG-A9LS	0.578082	0	0.243912	0.191972	0.519697	0	0.622921	0.754448	1.30148	1.93952	0	3.98482	2.31754
TCGA-ZG-A9LU	1.50411	0	0.0845185	0.631949	0.41986	0.18767	0.827425	0.105124	2.26242	1.59616	0	2.24468	1.69807
TCGA-ZG-A9LY	0.786301	0	0.285004	0.495579	0.356778	0.220758	0.203125	0.352426	1.5066	0.751032	0	3.67826	2.22597
TCGA-ZG-A9LZ	0.849315	1	0.311453	0.673726	0.539842	0.0391454	1.26066	0.350838	2.12595	4.06923	0.0469318	3.93518	2.3031
TCGA-ZG-A9M4	0.610959	0	0.848226	0.541203	0.570549	0.316419	0.629661	0.341826	0.832791	4.37426	0.054194	7.83537	3.14329
TCGA-ZG-A9MC	1.1726	0	0.18357	0.207964	0.595778	0.0555831	0.632192	0.696647	2.07478	3.6979	0	4.94258	2.57109
TCGA-ZG-A9N3	0.668493	0	0.300915	0.49999	0.639586	0.111361	0.199241	0.358681	2.63148	2.6941	0.267024	4.1061	2.35222
TCGA-ZG-A9ND	0.715068	0	0.109473	0.763964	0.888789	0.218772	2.90763	0.14297	1.85755	6.58821	0	2.1056	1.63487
TCGA-ZG-A9NI	0.361644	0	0.173141	0.323645	0.512694	0.0720847	2.14642	0.807568	1.68604	2.20713	0	4.31767	2.4108
