# Supplementary material for: Characterization of 7-Methylguanosine Identified Biochemical Recurrence and Tumor Immune Microenvironment in Prostate Cancer
Source: Front Oncol. 2022 May 23;12:900203. doi: 10.3389/fonc.2022.900203 (PMC9168541; doi:10.3389/fonc.2022.900203)
Supplement: Supplementary file 5 [file Table_5.xlsx]

## Sheet: Sheet1
id	TMB
TCGA-2A-A8VL	18
TCGA-2A-A8VO	23
TCGA-2A-A8VT	26
TCGA-2A-A8VV	9
TCGA-2A-A8VX	26
TCGA-2A-A8W1	14
TCGA-2A-A8W3	28
TCGA-2A-AAYF	13
TCGA-2A-AAYO	16
TCGA-2A-AAYU	20
TCGA-4L-AA1F	15
TCGA-CH-5737	28
TCGA-CH-5738	6
TCGA-CH-5739	25
TCGA-CH-5740	11
TCGA-CH-5741	10
TCGA-CH-5744	18
TCGA-CH-5745	17
TCGA-CH-5746	7
TCGA-CH-5750	25
TCGA-CH-5751	21
TCGA-CH-5752	26
TCGA-CH-5753	32
TCGA-CH-5754	62
TCGA-CH-5761	37
TCGA-CH-5762	34
TCGA-CH-5764	16
TCGA-CH-5765	21
TCGA-CH-5766	17
TCGA-CH-5767	23
TCGA-CH-5768	23
TCGA-CH-5769	30
TCGA-CH-5771	15
TCGA-CH-5772	19
TCGA-CH-5788	23
TCGA-CH-5790	6
TCGA-CH-5791	29
TCGA-CH-5792	23
TCGA-CH-5794	19
TCGA-EJ-5494	9
TCGA-EJ-5495	49
TCGA-EJ-5496	25
TCGA-EJ-5497	10
TCGA-EJ-5498	19
TCGA-EJ-5499	26
TCGA-EJ-5501	14
TCGA-EJ-5504	25
TCGA-EJ-5505	24
TCGA-EJ-5506	2
TCGA-EJ-5507	25
TCGA-EJ-5508	9
TCGA-EJ-5509	9
TCGA-EJ-5510	18
TCGA-EJ-5511	22
TCGA-EJ-5512	9
TCGA-EJ-5514	22
TCGA-EJ-5515	1
TCGA-EJ-5516	11
TCGA-EJ-5517	15
TCGA-EJ-5518	22
TCGA-EJ-5519	47
TCGA-EJ-5521	19
TCGA-EJ-5522	11
TCGA-EJ-5524	20
TCGA-EJ-5525	46
TCGA-EJ-5526	21
TCGA-EJ-5527	13
TCGA-EJ-5530	12
TCGA-EJ-5531	14
TCGA-EJ-5532	17
TCGA-EJ-5542	12
TCGA-EJ-7115	30
TCGA-EJ-7123	28
TCGA-EJ-7125	19
TCGA-EJ-7218	12
TCGA-EJ-7312	16
TCGA-EJ-7314	21
TCGA-EJ-7315	16
TCGA-EJ-7317	19
TCGA-EJ-7318	15
TCGA-EJ-7321	14
TCGA-EJ-7325	17
TCGA-EJ-7327	17
TCGA-EJ-7330	26
TCGA-EJ-7331	12
TCGA-EJ-7781	24
TCGA-EJ-7782	269
TCGA-EJ-7783	17
TCGA-EJ-7784	22
TCGA-EJ-7785	13
TCGA-EJ-7786	8
TCGA-EJ-7788	22
TCGA-EJ-7791	5
TCGA-EJ-7792	13
TCGA-EJ-7793	4
TCGA-EJ-7794	8
TCGA-EJ-7797	11
TCGA-EJ-8468	17
TCGA-EJ-8469	13
TCGA-EJ-8472	40
TCGA-EJ-8474	22
TCGA-EJ-A46D	4
TCGA-EJ-A46F	24
TCGA-EJ-A46I	2
TCGA-EJ-A65B	11
TCGA-EJ-A65E	24
TCGA-EJ-A65F	49
TCGA-EJ-A65G	14
TCGA-EJ-A65J	25
TCGA-EJ-A65M	17
TCGA-EJ-A6RA	1
TCGA-EJ-A6RC	4
TCGA-EJ-A7NF	11
TCGA-EJ-A7NG	1
TCGA-EJ-A7NH	10
TCGA-EJ-A7NN	24
TCGA-EJ-A8FN	25
TCGA-EJ-A8FS	26
TCGA-EJ-AB20	7
TCGA-EJ-AB27	4
TCGA-FC-7708	14
TCGA-FC-A5OB	14
TCGA-FC-A8O0	11
TCGA-G9-6329	14
TCGA-G9-6333	14
TCGA-G9-6336	12
TCGA-G9-6339	34
TCGA-G9-6342	13
TCGA-G9-6343	9
TCGA-G9-6347	2
TCGA-G9-6348	22
TCGA-G9-6351	16
TCGA-G9-6354	13
TCGA-G9-6356	7
TCGA-G9-6361	24
TCGA-G9-6362	17
TCGA-G9-6363	23
TCGA-G9-6364	14
TCGA-G9-6365	10
TCGA-G9-6366	17
TCGA-G9-6369	18
TCGA-G9-6371	12
TCGA-G9-6377	11
TCGA-G9-6378	11
TCGA-G9-6379	15
TCGA-G9-6384	14
TCGA-G9-6385	3
TCGA-G9-6496	28
TCGA-G9-6498	14
TCGA-G9-6499	26
TCGA-G9-7509	10
TCGA-G9-7510	16
TCGA-G9-7519	16
TCGA-G9-7521	17
TCGA-G9-7522	8
TCGA-G9-7523	5
TCGA-G9-7525	24
TCGA-G9-A9S0	20
TCGA-G9-A9S4	27
TCGA-G9-A9S7	17
TCGA-H9-7775	19
TCGA-H9-A6BX	1
TCGA-HC-7080	24
TCGA-HC-7213	19
TCGA-HC-7742	23
TCGA-HC-7744	21
TCGA-HC-7747	9
TCGA-HC-7817	10
TCGA-HC-7821	12
TCGA-HC-8257	29
TCGA-HC-8258	4
TCGA-HC-8259	15
TCGA-HC-8260	5
TCGA-HC-8262	22
TCGA-HC-8265	32
TCGA-HC-A632	26
TCGA-HC-A76W	25
TCGA-HC-A76X	19
TCGA-HC-A8D0	15
TCGA-HC-A8D1	16
TCGA-HC-A9TE	31
TCGA-HC-A9TH	30
TCGA-HI-7168	22
TCGA-HI-7169	13
TCGA-HI-7170	18
TCGA-HI-7171	17
TCGA-J4-8198	23
TCGA-J4-8200	12
TCGA-J4-A67K	19
TCGA-J4-A67L	18
TCGA-J4-A67M	21
TCGA-J4-A67N	14
TCGA-J4-A67O	8
TCGA-J4-A67Q	8
TCGA-J4-A67R	3
TCGA-J4-A67S	12
TCGA-J4-A67T	8
TCGA-J4-A6G3	6
TCGA-J4-A6M7	10
TCGA-J4-A83I	16
TCGA-J4-A83J	31
TCGA-J4-A83K	13
TCGA-J4-A83L	8
TCGA-J4-A83M	16
TCGA-J4-A83N	9
TCGA-J4-AATZ	24
TCGA-J4-AAU2	17
TCGA-J9-A52B	25
TCGA-J9-A52C	399
TCGA-J9-A52E	20
TCGA-J9-A8CK	17
TCGA-J9-A8CL	33
TCGA-J9-A8CM	49
TCGA-J9-A8CN	10
TCGA-J9-A8CP	21
TCGA-KC-A4BL	2
TCGA-KC-A4BN	9
TCGA-KC-A4BR	1
TCGA-KC-A4BV	26
TCGA-KC-A7F3	18
TCGA-KC-A7F5	28
TCGA-KC-A7F6	15
TCGA-KC-A7FA	28
TCGA-KC-A7FD	28
TCGA-KC-A7FE	2
TCGA-KK-A59V	635
TCGA-KK-A59Y	18
TCGA-KK-A59Z	43
TCGA-KK-A5A1	59
TCGA-KK-A6DY	19
TCGA-KK-A6E0	16
TCGA-KK-A6E1	19
TCGA-KK-A6E2	25
TCGA-KK-A6E3	7
TCGA-KK-A6E4	24
TCGA-KK-A6E5	12
TCGA-KK-A6E6	18
TCGA-KK-A6E7	19
TCGA-KK-A6E8	26
TCGA-KK-A7AQ	21
TCGA-KK-A7AU	12
TCGA-KK-A7AV	9
TCGA-KK-A7AW	17
TCGA-KK-A7AY	35
TCGA-KK-A7B0	19
TCGA-KK-A7B1	13
TCGA-KK-A7B2	2
TCGA-KK-A7B3	27
TCGA-KK-A7B4	21
TCGA-KK-A8I4	13
TCGA-KK-A8I5	28
TCGA-KK-A8I6	17
TCGA-KK-A8I7	6
TCGA-KK-A8I8	13
TCGA-KK-A8I9	21
TCGA-KK-A8IA	27
TCGA-KK-A8IC	14
TCGA-KK-A8ID	35
TCGA-KK-A8IF	20
TCGA-KK-A8IG	19
TCGA-KK-A8IH	16
TCGA-KK-A8IJ	17
TCGA-KK-A8IK	23
TCGA-KK-A8IM	18
TCGA-M7-A71Y	6
TCGA-M7-A71Z	22
TCGA-M7-A721	12
TCGA-M7-A722	27
TCGA-M7-A723	1
TCGA-M7-A724	23
TCGA-M7-A725	19
TCGA-MG-AAMC	19
TCGA-QU-A6IL	18
TCGA-QU-A6IM	53
TCGA-QU-A6IN	13
TCGA-QU-A6IO	18
TCGA-QU-A6IP	10
TCGA-SU-A7E7	8
TCGA-TP-A8TT	19
TCGA-TP-A8TV	27
TCGA-V1-A8MF	24
TCGA-V1-A8MG	8
TCGA-V1-A8ML	6
TCGA-V1-A8MM	11
TCGA-V1-A8MU	15
TCGA-V1-A8WL	22
TCGA-V1-A8WN	9
TCGA-V1-A8WS	17
TCGA-V1-A8WV	30
TCGA-V1-A8WW	23
TCGA-V1-A8X3	16
TCGA-V1-A9O5	26
TCGA-V1-A9O7	10
TCGA-V1-A9OA	14
TCGA-V1-A9OF	11
TCGA-V1-A9OH	35
TCGA-V1-A9OL	22
TCGA-V1-A9OQ	28
TCGA-V1-A9OX	11
TCGA-V1-A9OY	11
TCGA-V1-A9Z8	15
TCGA-V1-A9Z9	26
TCGA-V1-A9ZG	21
TCGA-V1-A9ZI	24
TCGA-V1-A9ZK	17
TCGA-VN-A88I	4
TCGA-VN-A88K	22
TCGA-VN-A88L	4
TCGA-VN-A88N	15
TCGA-VN-A88O	15
TCGA-VN-A88P	30
TCGA-VN-A88Q	27
TCGA-VN-A88R	18
TCGA-VN-A943	12
TCGA-VP-A875	23
TCGA-VP-A876	15
TCGA-VP-A878	24
TCGA-VP-A87B	26
TCGA-VP-A87C	15
TCGA-VP-A87D	34
TCGA-VP-A87E	5
TCGA-VP-A87H	19
TCGA-VP-A87J	19
TCGA-VP-AA1N	22
TCGA-WW-A8ZI	20
TCGA-X4-A8KQ	32
TCGA-X4-A8KS	8
TCGA-XA-A8JR	9
TCGA-XJ-A83F	24
TCGA-XJ-A83G	15
TCGA-XJ-A83H	14
TCGA-XJ-A9DI	3
TCGA-XJ-A9DQ	2
TCGA-XJ-A9DX	50
TCGA-XK-AAIR	12
TCGA-XK-AAIV	27
TCGA-XK-AAIW	5636
TCGA-XK-AAJ3	43
TCGA-XK-AAJA	26
TCGA-XK-AAJP	24
TCGA-XK-AAJR	20
TCGA-XK-AAJT	20
TCGA-XK-AAJU	1
TCGA-XK-AAK1	30
TCGA-XQ-A8TB	19
TCGA-Y6-A8TL	22
TCGA-Y6-A9XI	33
TCGA-YL-A8HJ	22
TCGA-YL-A8HK	12
TCGA-YL-A8HL	15
TCGA-YL-A8HM	28
TCGA-YL-A8HO	14
TCGA-YL-A8S8	32
TCGA-YL-A8S9	23
TCGA-YL-A8SA	19
TCGA-YL-A8SB	19
TCGA-YL-A8SC	26
TCGA-YL-A8SI	7
TCGA-YL-A8SJ	20
TCGA-YL-A8SK	22
TCGA-YL-A8SL	35
TCGA-YL-A8SO	20
TCGA-YL-A8SP	17
TCGA-YL-A8SQ	22
TCGA-YL-A8SR	17
TCGA-YL-A9WH	39
TCGA-YL-A9WI	32
TCGA-YL-A9WJ	17
TCGA-YL-A9WK	14
TCGA-YL-A9WL	12
TCGA-YL-A9WX	1
TCGA-YL-A9WY	22
TCGA-ZG-A8QZ	9
TCGA-ZG-A9L1	17
TCGA-ZG-A9L2	19
TCGA-ZG-A9L4	9
TCGA-ZG-A9L5	32
TCGA-ZG-A9L6	16
TCGA-ZG-A9L9	26
TCGA-ZG-A9LB	36
TCGA-ZG-A9LM	22
TCGA-ZG-A9LN	19
TCGA-ZG-A9LS	17
TCGA-ZG-A9LU	8
TCGA-ZG-A9LY	27
TCGA-ZG-A9LZ	22
TCGA-ZG-A9M4	24
TCGA-ZG-A9MC	10
TCGA-ZG-A9N3	33
TCGA-ZG-A9ND	22
TCGA-ZG-A9NI	62
